# Supplementary material for: Anion exchange coupled with the reduction and dimerisation of a copper(ii) nitrate complex of tripyridyl dithioether via a single-crystal-to-single-crystal transformation
Source: Chem Sci. 2017 Jan 3;8(4):2592–6. doi: 10.1039/c6sc05341f (PMC5431679; doi:10.1039/c6sc05341f)
Supplement: Supplementary file 2 [file SC-008-C6SC05341F-s002.cif]

# Electronic Supplementary Material (ESI) for Chemical Science.
# This journal is © The Royal Society of Chemistry 2017

####################################################################### 
# 
# This file contains crystal structure data downloaded from the 
# Cambridge Structural Database (CSD) hosted by the Cambridge 
# Crystallographic Data Centre (CCDC).
# 
# Full information about CCDC data access policies and citation 
# guidelines are available at http://www.ccdc.cam.ac.uk/access/V1 
# 
# Audit and citation data items may have been added by the CCDC. 
# Please retain this information to preserve the provenance of 
# this file and to allow appropriate attribution of the data. 
# 
#######################################################################

data_1a
_database_code_depnum_ccdc_archive 'CCDC 1511571'
_audit_update_record             
;
2016-12-31 deposited with the CCDC.
2017-01-03 downloaded from the CCDC.
;

_audit_creation_method           SHELXL-2013
_chemical_name_systematic        
; 
 ? 
;
_chemical_name_common            ?
_chemical_melting_point          ?
_chemical_formula_moiety         ?
_chemical_formula_sum            'C34 H30 Cu4 I4 N6 S4'
_chemical_formula_weight         1412.64

loop_
_atom_type_symbol
_atom_type_description
_atom_type_scat_dispersion_real
_atom_type_scat_dispersion_imag
_atom_type_scat_source
C C 0.0033 0.0016 'International Tables Vol C Tables 4.2.6.8 and 6.1.1.4'
H H 0.0000 0.0000 'International Tables Vol C Tables 4.2.6.8 and 6.1.1.4'
N N 0.0061 0.0033 'International Tables Vol C Tables 4.2.6.8 and 6.1.1.4'
S S 0.1246 0.1234 'International Tables Vol C Tables 4.2.6.8 and 6.1.1.4'
Cu Cu 0.3201 1.2651 'International Tables Vol C Tables 4.2.6.8 and 6.1.1.4'
I I -0.4742 1.8119 'International Tables Vol C Tables 4.2.6.8 and 6.1.1.4'

_space_group_crystal_system      monoclinic
_space_group_IT_number           14
_space_group_name_H-M_alt        'P 21/n'
_space_group_name_Hall           '-P 2yn'

_shelx_space_group_comment       
; 
The symmetry employed for this shelxl refinement is uniquely defined 
by the following loop, which should always be used as a source of 
symmetry information in preference to the above space-group names. 
They are only intended as comments. 
;

loop_
_space_group_symop_operation_xyz
'x, y, z'
'-x+1/2, y+1/2, -z+1/2'
'-x, -y, -z'
'x-1/2, -y-1/2, z-1/2'

_cell_length_a                   14.0030(3)
_cell_length_b                   8.7535(2)
_cell_length_c                   16.9635(3)
_cell_angle_alpha                90
_cell_angle_beta                 93.9690(10)
_cell_angle_gamma                90
_cell_volume                     2074.32(7)
_cell_formula_units_Z            2
_cell_measurement_temperature    173(2)
_cell_measurement_reflns_used    9895
_cell_measurement_theta_min      2.62
_cell_measurement_theta_max      28.28

_exptl_crystal_description       plate
_exptl_crystal_colour            yellow
_exptl_crystal_density_meas      ?
_exptl_crystal_density_method    ?
_exptl_crystal_density_diffrn    2.262
_exptl_crystal_F_000             1336
_exptl_transmission_factor_min   0.4700
_exptl_transmission_factor_max   0.7800
_exptl_crystal_size_max          0.170
_exptl_crystal_size_mid          0.150
_exptl_crystal_size_min          0.050
_exptl_absorpt_coefficient_mu    5.235
_shelx_estimated_absorpt_T_min   0.470
_shelx_estimated_absorpt_T_max   0.780
_exptl_absorpt_correction_type   multi-scan
_exptl_absorpt_correction_T_min  ?
_exptl_absorpt_correction_T_max  ?
_exptl_absorpt_process_details   ?

_exptl_special_details           
; 
 ? 
;

_diffrn_ambient_temperature      173(2)
_diffrn_radiation_wavelength     0.71073
_diffrn_radiation_type           MoK\a
_diffrn_source                   ?
_diffrn_measurement_device_type  'Bruker APEX-II CCD'
_diffrn_measurement_method       '\f and \w scans'
_diffrn_detector_area_resol_mean ?
_diffrn_reflns_number            17702
_diffrn_reflns_av_unetI/netI     0.0205
_diffrn_reflns_av_R_equivalents  0.0254
_diffrn_reflns_limit_h_min       -16
_diffrn_reflns_limit_h_max       17
_diffrn_reflns_limit_k_min       -10
_diffrn_reflns_limit_k_max       10
_diffrn_reflns_limit_l_min       -20
_diffrn_reflns_limit_l_max       20
_diffrn_reflns_theta_min         1.825
_diffrn_reflns_theta_max         25.998
_diffrn_reflns_theta_full        25.242
_diffrn_measured_fraction_theta_max 1.000
_diffrn_measured_fraction_theta_full 1.000
_diffrn_reflns_Laue_measured_fraction_max 1.000
_diffrn_reflns_Laue_measured_fraction_full 1.000
_diffrn_reflns_point_group_measured_fraction_max 1.000
_diffrn_reflns_point_group_measured_fraction_full 1.000
_reflns_number_total             4079
_reflns_number_gt                3826
_reflns_threshold_expression     'I > 2\s(I)'
_reflns_Friedel_coverage         0.000
_reflns_Friedel_fraction_max     .
_reflns_Friedel_fraction_full    .

_reflns_special_details          
; 
 Reflections were merged by SHELXL according to the crystal 
 class for the calculation of statistics and refinement. 
  
 _reflns_Friedel_fraction is defined as the number of unique 
 Friedel pairs measured divided by the number that would be 
 possible theoretically, ignoring centric projections and 
 systematic absences. 
;

_computing_data_collection       'Bruker APEX2'
_computing_cell_refinement       'Bruker SAINT'
_computing_data_reduction        'Bruker SAINT'
_computing_structure_solution    'SHELXS-97 (Sheldrick, 2008)'
_computing_structure_refinement  'SHELXL-2013 (Sheldrick, 2013)'
_computing_molecular_graphics    'SHELXS-97 (Sheldrick, 2008)'
_computing_publication_material  'SHELXS-97 (Sheldrick, 2008)'

_refine_special_details          
; 
 ? 
;
_refine_ls_structure_factor_coef Fsqd
_refine_ls_matrix_type           full
_refine_ls_weighting_scheme      calc
_refine_ls_weighting_details     
'w=1/[\s^2^(Fo^2^)+(0.0205P)^2^+1.2533P] where P=(Fo^2^+2Fc^2^)/3'
_atom_sites_solution_primary     ?
_atom_sites_solution_secondary   ?
_atom_sites_solution_hydrogens   geom
_refine_ls_hydrogen_treatment    constr
_refine_ls_extinction_method     none
_refine_ls_extinction_coef       .
_refine_ls_number_reflns         4079
_refine_ls_number_parameters     235
_refine_ls_number_restraints     0
_refine_ls_R_factor_all          0.0186
_refine_ls_R_factor_gt           0.0168
_refine_ls_wR_factor_ref         0.0422
_refine_ls_wR_factor_gt          0.0415
_refine_ls_goodness_of_fit_ref   1.036
_refine_ls_restrained_S_all      1.036
_refine_ls_shift/su_max          0.001
_refine_ls_shift/su_mean         0.000

loop_
_atom_site_label
_atom_site_type_symbol
_atom_site_fract_x
_atom_site_fract_y
_atom_site_fract_z
_atom_site_U_iso_or_equiv
_atom_site_adp_type
_atom_site_occupancy
_atom_site_site_symmetry_order
_atom_site_calc_flag
_atom_site_refinement_flags_posn
_atom_site_refinement_flags_adp
_atom_site_refinement_flags_occupancy
_atom_site_disorder_assembly
_atom_site_disorder_group
Cu1 Cu -0.05090(2) 0.51483(4) 0.07742(2) 0.02562(8) Uani 1 1 d . . . . .
Cu2 Cu 0.14681(2) 0.30682(3) 0.03505(2) 0.02209(7) Uani 1 1 d . . . . .
I1 I 0.13172(2) 0.59552(2) 0.05990(2) 0.01987(5) Uani 1 1 d . . . . .
I2 I 0.14695(2) 0.23298(2) -0.11254(2) 0.02387(5) Uani 1 1 d . . . . .
S1 S 0.01575(4) 0.16031(6) 0.07811(3) 0.01674(12) Uani 1 1 d . . . . .
S2 S 0.42075(5) 0.30899(9) 0.01706(4) 0.03630(17) Uani 1 1 d . . . . .
N1 N -0.05532(13) 0.3648(2) 0.17086(11) 0.0179(4) Uani 1 1 d . . . . .
N2 N 0.23197(13) 0.1764(2) 0.11342(11) 0.0174(4) Uani 1 1 d . . . . .
N3 N 0.57148(15) 0.3070(3) 0.12366(13) 0.0292(5) Uani 1 1 d . . . . .
C1 C -0.09192(17) 0.4149(3) 0.23765(14) 0.0224(5) Uani 1 1 d . . . . .
H1A H -0.1163 0.5161 0.2385 0.027 Uiso 1 1 calc R U . . .
C2 C -0.09577(18) 0.3272(3) 0.30450(15) 0.0282(6) Uani 1 1 d . . . . .
H2A H -0.1215 0.3675 0.3505 0.034 Uiso 1 1 calc R U . . .
C3 C -0.0613(2) 0.1787(3) 0.30344(15) 0.0333(6) Uani 1 1 d . . . . .
H3A H -0.0632 0.1154 0.3488 0.040 Uiso 1 1 calc R U . . .
C4 C -0.02447(18) 0.1241(3) 0.23586(14) 0.0263(5) Uani 1 1 d . . . . .
H4A H -0.0010 0.0225 0.2337 0.032 Uiso 1 1 calc R U . . .
C5 C -0.02207(15) 0.2205(3) 0.17074(13) 0.0163(5) Uani 1 1 d . . . . .
C6 C 0.09560(16) 0.0026(3) 0.10250(14) 0.0200(5) Uani 1 1 d . . . . .
H6A H 0.0645 -0.0663 0.1393 0.024 Uiso 1 1 calc R U . . .
H6B H 0.1047 -0.0560 0.0536 0.024 Uiso 1 1 calc R U . . .
C7 C 0.19262(16) 0.0471(3) 0.13951(13) 0.0181(5) Uani 1 1 d . . . . .
C8 C 0.24077(18) -0.0484(3) 0.19390(14) 0.0257(5) Uani 1 1 d . . . . .
H8A H 0.2113 -0.1390 0.2112 0.031 Uiso 1 1 calc R U . . .
C9 C 0.33208(19) -0.0100(3) 0.22261(15) 0.0316(6) Uani 1 1 d . . . . .
H9A H 0.3663 -0.0738 0.2601 0.038 Uiso 1 1 calc R U . . .
C10 C 0.37341(18) 0.1224(3) 0.19629(15) 0.0277(6) Uani 1 1 d . . . . .
H10A H 0.4361 0.1510 0.2158 0.033 Uiso 1 1 calc R U . . .
C11 C 0.32230(17) 0.2132(3) 0.14093(14) 0.0214(5) Uani 1 1 d . . . . .
C12 C 0.36542(17) 0.3534(3) 0.10799(16) 0.0280(6) Uani 1 1 d . . . . .
H12A H 0.4141 0.3958 0.1471 0.034 Uiso 1 1 calc R U . . .
H12B H 0.3151 0.4316 0.0974 0.034 Uiso 1 1 calc R U . . .
C13 C 0.53729(17) 0.2539(3) 0.05392(15) 0.0259(5) Uani 1 1 d . . . . .
C14 C 0.5894(2) 0.1587(4) 0.00724(17) 0.0396(7) Uani 1 1 d . . . . .
H14A H 0.5623 0.1219 -0.0420 0.048 Uiso 1 1 calc R U . . .
C15 C 0.66125(19) 0.2659(3) 0.14800(17) 0.0356(7) Uani 1 1 d . . . . .
H15A H 0.6871 0.3030 0.1976 0.043 Uiso 1 1 calc R U . . .
C16 C 0.7178(2) 0.1733(3) 0.10531(19) 0.0396(7) Uani 1 1 d . . . . .
H16A H 0.7810 0.1477 0.1248 0.048 Uiso 1 1 calc R U . . .
C17 C 0.6809(2) 0.1191(4) 0.0340(2) 0.0459(8) Uani 1 1 d . . . . .
H17A H 0.7182 0.0545 0.0032 0.055 Uiso 1 1 calc R U . . .

loop_
_atom_site_aniso_label
_atom_site_aniso_U_11
_atom_site_aniso_U_22
_atom_site_aniso_U_33
_atom_site_aniso_U_23
_atom_site_aniso_U_13
_atom_site_aniso_U_12
Cu1 0.03380(17) 0.02137(16) 0.02182(16) 0.00415(13) 0.00285(13) 0.00447(13)
Cu2 0.02789(16) 0.01666(15) 0.02125(15) 0.00272(12) -0.00165(12) 0.00230(12)
I1 0.02156(8) 0.01460(8) 0.02290(9) -0.00063(6) -0.00228(6) 0.00262(6)
I2 0.03017(9) 0.02213(9) 0.01980(9) -0.00062(6) 0.00522(7) 0.00786(6)
S1 0.0185(3) 0.0157(3) 0.0156(3) -0.0006(2) -0.0010(2) 0.0022(2)
S2 0.0262(3) 0.0536(5) 0.0284(4) 0.0111(3) -0.0030(3) -0.0042(3)
N1 0.0175(9) 0.0185(10) 0.0176(10) 0.0010(8) 0.0015(8) 0.0009(8)
N2 0.0175(9) 0.0182(10) 0.0165(9) -0.0027(8) 0.0007(7) 0.0039(8)
N3 0.0224(11) 0.0349(13) 0.0302(12) -0.0047(10) 0.0006(9) 0.0019(9)
C1 0.0245(12) 0.0214(12) 0.0217(12) -0.0022(10) 0.0042(10) 0.0023(10)
C2 0.0337(14) 0.0303(15) 0.0214(12) -0.0031(11) 0.0076(11) 0.0018(11)
C3 0.0476(17) 0.0313(15) 0.0215(13) 0.0072(12) 0.0070(12) 0.0005(13)
C4 0.0373(14) 0.0191(13) 0.0224(12) 0.0031(10) 0.0017(11) 0.0053(11)
C5 0.0156(11) 0.0167(11) 0.0165(11) -0.0010(9) -0.0004(9) -0.0018(9)
C6 0.0233(12) 0.0131(11) 0.0237(12) -0.0002(10) 0.0012(9) 0.0034(9)
C7 0.0223(12) 0.0171(12) 0.0152(11) -0.0014(9) 0.0027(9) 0.0057(9)
C8 0.0296(14) 0.0250(14) 0.0227(12) 0.0058(11) 0.0028(10) 0.0060(10)
C9 0.0333(15) 0.0380(16) 0.0225(13) 0.0068(12) -0.0049(11) 0.0125(12)
C10 0.0209(12) 0.0359(15) 0.0255(13) -0.0051(12) -0.0042(10) 0.0052(11)
C11 0.0216(12) 0.0228(12) 0.0200(12) -0.0067(10) 0.0027(9) 0.0051(10)
C12 0.0188(12) 0.0230(13) 0.0421(15) -0.0013(12) 0.0010(11) 0.0015(10)
C13 0.0227(13) 0.0289(14) 0.0263(13) 0.0037(11) 0.0039(10) -0.0040(10)
C14 0.0392(17) 0.0470(18) 0.0336(15) -0.0115(14) 0.0091(13) -0.0068(14)
C15 0.0274(14) 0.0431(17) 0.0358(16) -0.0002(13) -0.0013(12) -0.0028(12)
C16 0.0230(14) 0.0390(17) 0.058(2) 0.0063(15) 0.0088(13) 0.0017(12)
C17 0.0368(17) 0.0449(19) 0.059(2) -0.0107(16) 0.0230(15) 0.0015(14)

_geom_special_details            
; 
 All esds (except the esd in the dihedral angle between two l.s. planes) 
 are estimated using the full covariance matrix.  The cell esds are taken 
 into account individually in the estimation of esds in distances, angles 
 and torsion angles; correlations between esds in cell parameters are only 
 used when they are defined by crystal symmetry.  An approximate (isotropic) 
 treatment of cell esds is used for estimating esds involving l.s. planes. 
;

loop_
_geom_bond_atom_site_label_1
_geom_bond_atom_site_label_2
_geom_bond_distance
_geom_bond_site_symmetry_2
_geom_bond_publ_flag
Cu1 N1 2.0628(19) . ?
Cu1 I2 2.6735(3) 3_565 ?
Cu1 I1 2.6892(3) . ?
Cu1 I1 2.6971(3) 3_565 ?
Cu1 Cu2 2.7433(4) 3_565 ?
Cu2 N2 2.0672(18) . ?
Cu2 S1 2.3942(6) . ?
Cu2 I1 2.5731(3) . ?
Cu2 I2 2.5858(3) . ?
Cu2 Cu1 2.7433(4) 3_565 ?
I1 Cu1 2.6972(3) 3_565 ?
I2 Cu1 2.6735(3) 3_565 ?
S1 C5 1.772(2) . ?
S1 C6 1.807(2) . ?
S2 C13 1.774(3) . ?
S2 C12 1.816(3) . ?
N1 C5 1.347(3) . ?
N1 C1 1.349(3) . ?
N2 C7 1.347(3) . ?
N2 C11 1.356(3) . ?
N3 C13 1.329(3) . ?
N3 C15 1.345(3) . ?
C1 C2 1.374(3) . ?
C2 C3 1.387(4) . ?
C3 C4 1.375(4) . ?
C4 C5 1.392(3) . ?
C6 C7 1.508(3) . ?
C7 C8 1.385(3) . ?
C8 C9 1.378(4) . ?
C9 C10 1.383(4) . ?
C10 C11 1.390(3) . ?
C11 C12 1.494(4) . ?
C13 C14 1.390(4) . ?
C14 C17 1.374(4) . ?
C15 C16 1.374(4) . ?
C16 C17 1.367(4) . ?

loop_
_geom_angle_atom_site_label_1
_geom_angle_atom_site_label_2
_geom_angle_atom_site_label_3
_geom_angle
_geom_angle_site_symmetry_1
_geom_angle_site_symmetry_3
_geom_angle_publ_flag
N1 Cu1 I2 108.19(5) . 3_565 ?
N1 Cu1 I1 109.36(5) . . ?
I2 Cu1 I1 107.737(12) 3_565 . ?
N1 Cu1 I1 113.74(5) . 3_565 ?
I2 Cu1 I1 107.499(11) 3_565 3_565 ?
I1 Cu1 I1 110.119(11) . 3_565 ?
N1 Cu1 Cu2 149.03(5) . 3_565 ?
I2 Cu1 Cu2 57.008(9) 3_565 3_565 ?
I1 Cu1 Cu2 101.373(12) . 3_565 ?
I1 Cu1 Cu2 56.445(9) 3_565 3_565 ?
N2 Cu2 S1 85.88(5) . . ?
N2 Cu2 I1 119.16(5) . . ?
S1 Cu2 I1 113.747(18) . . ?
N2 Cu2 I2 116.46(5) . . ?
S1 Cu2 I2 102.326(17) . . ?
I1 Cu2 I2 114.186(12) . . ?
N2 Cu2 Cu1 173.91(5) . 3_565 ?
S1 Cu2 Cu1 99.690(17) . 3_565 ?
I1 Cu2 Cu1 60.872(10) . 3_565 ?
I2 Cu2 Cu1 60.137(10) . 3_565 ?
Cu2 I1 Cu1 81.355(10) . . ?
Cu2 I1 Cu1 62.682(10) . 3_565 ?
Cu1 I1 Cu1 69.881(11) . 3_565 ?
Cu2 I2 Cu1 62.855(10) . 3_565 ?
C5 S1 C6 104.02(11) . . ?
C5 S1 Cu2 113.19(7) . . ?
C6 S1 Cu2 90.23(8) . . ?
C13 S2 C12 101.25(12) . . ?
C5 N1 C1 117.26(19) . . ?
C5 N1 Cu1 124.57(15) . . ?
C1 N1 Cu1 118.15(16) . . ?
C7 N2 C11 118.64(19) . . ?
C7 N2 Cu2 116.39(15) . . ?
C11 N2 Cu2 124.95(16) . . ?
C13 N3 C15 116.8(2) . . ?
N1 C1 C2 123.4(2) . . ?
C1 C2 C3 118.6(2) . . ?
C4 C3 C2 119.2(2) . . ?
C3 C4 C5 118.9(2) . . ?
N1 C5 C4 122.7(2) . . ?
N1 C5 S1 113.87(16) . . ?
C4 C5 S1 123.28(18) . . ?
C7 C6 S1 115.04(16) . . ?
N2 C7 C8 122.3(2) . . ?
N2 C7 C6 117.23(19) . . ?
C8 C7 C6 120.3(2) . . ?
C9 C8 C7 119.1(2) . . ?
C8 C9 C10 119.3(2) . . ?
C9 C10 C11 119.3(2) . . ?
N2 C11 C10 121.4(2) . . ?
N2 C11 C12 117.3(2) . . ?
C10 C11 C12 121.3(2) . . ?
C11 C12 S2 110.43(18) . . ?
N3 C13 C14 123.1(2) . . ?
N3 C13 S2 118.98(19) . . ?
C14 C13 S2 117.9(2) . . ?
C17 C14 C13 118.5(3) . . ?
N3 C15 C16 123.8(3) . . ?
C17 C16 C15 118.3(3) . . ?
C16 C17 C14 119.5(3) . . ?

_refine_diff_density_max         0.654
_refine_diff_density_min         -0.587
_refine_diff_density_rms         0.087

_shelxl_version_number           2013-3

_shelx_res_file                  
; 
TITL aaa in P2(1)/n 
CELL 0.71073  14.0030   8.7535  16.9635  90.000  93.969  90.000 
ZERR   2.00   0.0003   0.0002   0.0003   0.000   0.001   0.000 
LATT  1 
SYMM 0.5-X, 0.5+Y, 0.5-Z 
SFAC C H N S CU I 
UNIT 68 60 12 8 8 8 
TEMP -100.000 
SIZE 0.05 0.15 0.17 
  
L.S. 4 
BOND 
FMAP 2 
PLAN 20 
ACTA 
OMIT -4 52 
  
WGHT    0.020500    1.253300 
FVAR       0.06870 
CU1   5   -0.050904    0.514832    0.077417    11.00000    0.03380    0.02137 = 
         0.02182    0.00415    0.00285    0.00447 
CU2   5    0.146810    0.306824    0.035048    11.00000    0.02789    0.01666 = 
         0.02125    0.00272   -0.00165    0.00230 
I1    6    0.131716    0.595521    0.059901    11.00000    0.02156    0.01460 = 
         0.02290   -0.00063   -0.00228    0.00262 
I2    6    0.146949    0.232984   -0.112536    11.00000    0.03017    0.02213 = 
         0.01980   -0.00062    0.00522    0.00786 
S1    4    0.015750    0.160315    0.078111    11.00000    0.01855    0.01574 = 
         0.01563   -0.00059   -0.00104    0.00219 
S2    4    0.420755    0.308990    0.017059    11.00000    0.02623    0.05359 = 
         0.02839    0.01108   -0.00298   -0.00419 
N1    3   -0.055320    0.364790    0.170861    11.00000    0.01751    0.01854 = 
         0.01759    0.00097    0.00149    0.00094 
N2    3    0.231974    0.176397    0.113417    11.00000    0.01753    0.01821 = 
         0.01646   -0.00267    0.00067    0.00387 
N3    3    0.571485    0.307047    0.123661    11.00000    0.02237    0.03486 = 
         0.03017   -0.00465    0.00058    0.00190 
C1    1   -0.091924    0.414885    0.237646    11.00000    0.02447    0.02138 = 
         0.02173   -0.00224    0.00417    0.00233 
AFIX  43 
H1A   2   -0.116325    0.516094    0.238491    11.00000   -1.20000 
AFIX   0 
C2    1   -0.095767    0.327217    0.304504    11.00000    0.03368    0.03028 = 
         0.02139   -0.00308    0.00764    0.00178 
AFIX  43 
H2A   2   -0.121482    0.367472    0.350536    11.00000   -1.20000 
AFIX   0 
C3    1   -0.061326    0.178666    0.303440    11.00000    0.04764    0.03126 = 
         0.02153    0.00721    0.00703    0.00054 
AFIX  43 
H3A   2   -0.063188    0.115439    0.348825    11.00000   -1.20000 
AFIX   0 
C4    1   -0.024468    0.124138    0.235862    11.00000    0.03729    0.01914 = 
         0.02244    0.00315    0.00168    0.00525 
AFIX  43 
H4A   2   -0.001041    0.022484    0.233652    11.00000   -1.20000 
AFIX   0 
C5    1   -0.022069    0.220455    0.170736    11.00000    0.01561    0.01665 = 
         0.01655   -0.00099   -0.00042   -0.00182 
C6    1    0.095599    0.002554    0.102495    11.00000    0.02326    0.01308 = 
         0.02368   -0.00015    0.00124    0.00338 
AFIX  23 
H6A   2    0.064513   -0.066285    0.139304    11.00000   -1.20000 
H6B   2    0.104726   -0.055954    0.053641    11.00000   -1.20000 
AFIX   0 
C7    1    0.192616    0.047070    0.139510    11.00000    0.02231    0.01706 = 
         0.01522   -0.00142    0.00265    0.00568 
C8    1    0.240774   -0.048354    0.193903    11.00000    0.02960    0.02505 = 
         0.02267    0.00577    0.00276    0.00603 
AFIX  43 
H8A   2    0.211271   -0.138968    0.211181    11.00000   -1.20000 
AFIX   0 
C9    1    0.332081   -0.010015    0.222607    11.00000    0.03325    0.03797 = 
         0.02254    0.00683   -0.00493    0.01250 
AFIX  43 
H9A   2    0.366273   -0.073805    0.260056    11.00000   -1.20000 
AFIX   0 
C10   1    0.373412    0.122405    0.196287    11.00000    0.02094    0.03589 = 
         0.02552   -0.00512   -0.00421    0.00518 
AFIX  43 
H10A  2    0.436079    0.151014    0.215841    11.00000   -1.20000 
AFIX   0 
C11   1    0.322297    0.213175    0.140932    11.00000    0.02159    0.02284 = 
         0.01998   -0.00671    0.00266    0.00512 
C12   1    0.365421    0.353435    0.107992    11.00000    0.01878    0.02304 = 
         0.04208   -0.00132    0.00101    0.00149 
AFIX  23 
H12A  2    0.414121    0.395812    0.147098    11.00000   -1.20000 
H12B  2    0.315086    0.431647    0.097438    11.00000   -1.20000 
AFIX   0 
C13   1    0.537293    0.253897    0.053920    11.00000    0.02271    0.02890 = 
         0.02627    0.00374    0.00387   -0.00404 
C14   1    0.589371    0.158708    0.007243    11.00000    0.03921    0.04698 = 
         0.03356   -0.01151    0.00911   -0.00679 
AFIX  43 
H14A  2    0.562299    0.121891   -0.042036    11.00000   -1.20000 
AFIX   0 
C15   1    0.661253    0.265898    0.148002    11.00000    0.02737    0.04310 = 
         0.03575   -0.00025   -0.00130   -0.00278 
AFIX  43 
H15A  2    0.687065    0.303001    0.197622    11.00000   -1.20000 
AFIX   0 
C16   1    0.717835    0.173328    0.105306    11.00000    0.02298    0.03902 = 
         0.05773    0.00634    0.00875    0.00174 
AFIX  43 
H16A  2    0.781021    0.147665    0.124835    11.00000   -1.20000 
AFIX   0 
C17   1    0.680881    0.119095    0.034005    11.00000    0.03677    0.04493 = 
         0.05888   -0.01069    0.02305    0.00154 
AFIX  43 
H17A  2    0.718175    0.054546    0.003218    11.00000   -1.20000 
  
AFIX   0 
HKLF 4 
  
REM  aaa in P2(1)/n 
REM R1 =  0.0168 for    3826 Fo > 4sig(Fo)  and  0.0186 for all    4079 data 
REM    235 parameters refined using      0 restraints 
  
END 
  
WGHT      0.0203      1.2744 
  
REM Highest difference peak  0.654,  deepest hole -0.587,  1-sigma level  0.087 
Q1    1   0.1967  0.2827 -0.1177  11.00000  0.05    0.65 
Q2    1   0.4008  0.3835  0.0462  11.00000  0.05    0.41 
Q3    1  -0.0935  0.2418  0.2928  11.00000  0.05    0.35 
Q4    1  -0.0402  0.2745  0.3019  11.00000  0.05    0.32 
Q5    1   0.4897  0.2688  0.0417  11.00000  0.05    0.32 
Q6    1  -0.1621  0.2306  0.2444  11.00000  0.05    0.30 
Q7    1   0.2191  0.0989  0.1206  11.00000  0.05    0.30 
Q8    1   0.3421  0.2788  0.1249  11.00000  0.05    0.30 
Q9    1   0.1429  0.0413  0.1332  11.00000  0.05    0.30 
Q10   1   0.7141  0.1894  0.0596  11.00000  0.05    0.29 
Q11   1   0.7261  0.3894  0.2208  11.00000  0.05    0.29 
Q12   1  -0.0391  0.1592  0.1979  11.00000  0.05    0.29 
Q13   1  -0.0574  0.2920  0.1603  11.00000  0.05    0.28 
Q14   1   0.7257 -0.0076  0.0392  11.00000  0.05    0.28 
Q15   1   0.2101  0.0194  0.1753  11.00000  0.05    0.28 
Q16   1  -0.2544  0.5842  0.2013  11.00000  0.05    0.27 
Q17   1   0.2761  0.1919  0.1248  11.00000  0.05    0.27 
Q18   1   0.5573  0.1519  0.0403  11.00000  0.05    0.27 
Q19   1   0.1451  0.5047  0.0370  11.00000  0.05    0.26 
Q20   1  -0.0047  0.1780  0.1364  11.00000  0.05    0.26 
;
_shelx_res_checksum              14548

_shelx_hkl_file                  
; 
  -1   0   0   -0.02    0.01 
  -1   0   0   -0.01    0.01 
   1   0   0   -0.01    0.01 
   1   0   0   -0.01    0.02 
  -2   0   0   40.11    1.22 
  -2   0   0   39.75    1.22 
  -2   0   0   40.45    1.27 
   2   0   0   40.33    1.27 
   2   0   0   40.89    1.22 
   2   0   0   40.15    1.27 
   2   0   0   41.54    1.23 
  -3   0   0   -0.02    0.04 
   3   0   0   -0.13    0.03 
  -3   0   0    0.01    0.05 
   3   0   0   -0.14    0.04 
   3   0   0    0.00    0.06 
  -3   0   0   -0.08    0.03 
   3   0   0   -0.06    0.04 
   4   0   0  607.46   18.34 
   4   0   0  619.54   18.80 
  -4   0   0  605.06   18.17 
  -4   0   0  595.36   19.76 
   4   0   0  565.33   18.55 
  -4   0   0  593.11   18.36 
   4   0   0  649.11   17.72 
  -5   0   0   -0.17    0.06 
  -5   0   0   -0.30    0.06 
   5   0   0   -0.42    0.06 
   5   0   0   -0.27    0.06 
   5   0   0   -0.32    0.05 
  -6   0   0   95.61    2.96 
  -6   0   0   91.44    2.82 
   6   0   0   93.55    2.95 
   6   0   0   93.69    2.84 
   6   0   0   96.25    2.94 
  -7   0   0    0.13    0.12 
  -7   0   0   -0.19    0.06 
   7   0   0    0.21    0.14 
   7   0   0    0.06    0.09 
   7   0   0   -0.19    0.08 
   8   0   0   70.83    2.37 
  -8   0   0   71.81    2.25 
   8   0   0   71.41    2.25 
  -8   0   0   71.82    2.40 
   9   0   0   -0.12    0.08 
  -9   0   0    0.01    0.11 
  -9   0   0   -0.05    0.07 
   9   0   0    0.02    0.12 
 -10   0   0  241.40    7.01 
  10   0   0  228.35    7.28 
  10   0   0  235.27    7.00 
 -10   0   0  244.28    7.34 
  11   0   0    0.13    0.20 
 -11   0   0   -0.01    0.12 
 -11   0   0   -0.08    0.18 
  11   0   0    0.10    0.16 
  12   0   0   16.64    0.78 
  12   0   0   15.58    0.84 
 -12   0   0   16.75    0.79 
 -12   0   0   17.31    0.95 
  13   0   0    0.14    0.19 
 -13   0   0    0.07    0.16 
  13   0   0    0.09    0.14 
 -13   0   0    0.08    0.12 
  14   0   0   76.42    2.72 
  15   0   0    0.16    0.23 
  16   0   0    0.14    0.22 
  17   0   0    0.13    0.24 
  18   0   0   21.82    1.16 
   0  -1   0   -0.28    0.02 
   0  -1   0   -0.27    0.02 
   0   1   0   -0.15    0.03 
   1  -1   0  155.00    4.39 
  -1  -1   0  150.65    4.47 
   1  -1   0  159.21    4.43 
   1   1   0  139.14    4.80 
  -1   1   0  151.46    4.93 
  -1   1   0  157.98    4.41 
   1   1   0  142.97    4.44 
  -2  -1   0   68.20    2.14 
   2  -1   0   71.53    2.13 
  -2  -1   0   71.28    2.04 
   2  -1   0   72.23    2.05 
   2  -1   0   68.93    2.05 
   2  -1   0   69.51    2.10 
  -2  -1   0   71.65    2.05 
  -2   1   0   72.39    2.14 
   2   1   0   73.67    2.11 
  -2   1   0   70.43    2.11 
   2   1   0   69.64    2.15 
   3  -1   0   95.33    2.92 
   3  -1   0   92.42    2.84 
  -3  -1   0   97.15    2.82 
  -3  -1   0   97.66    2.95 
   3   1   0  100.49    2.81 
   3   1   0  100.58    2.92 
  -3   1   0  100.58    2.82 
   3   1   0   94.86    2.94 
  -3   1   0   95.40    2.93 
  -3   1   0   97.54    2.88 
  -4  -1   0  165.54    4.78 
  -4  -1   0  160.86    4.93 
   4  -1   0  165.21    4.91 
   4  -1   0  161.21    4.80 
   4   1   0  168.85    4.92 
  -4   1   0  168.44    4.83 
   4   1   0  165.07    4.93 
   4   1   0  168.27    4.75 
   4   1   0  169.63    4.75 
  -4   1   0  164.74    4.75 
  -4   1   0  155.99    4.91 
  -5  -1   0   53.91    1.64 
   5  -1   0   49.66    1.74 
   5  -1   0   50.54    1.67 
  -5  -1   0   54.45    1.76 
   5  -1   0   53.78    1.73 
  -5   1   0   53.18    1.63 
  -5   1   0   53.92    1.68 
   5   1   0   53.15    1.73 
  -5   1   0   52.26    1.74 
   5   1   0   54.85    1.59 
   5   1   0   55.89    1.63 
   5   1   0   54.37    1.70 
  -6  -1   0    2.40    0.18 
   6  -1   0    2.27    0.26 
  -6  -1   0    2.47    0.25 
   6  -1   0    2.67    0.21 
   6  -1   0    2.81    0.23 
  -6   1   0    2.31    0.19 
   6   1   0    2.86    0.16 
  -6   1   0    2.21    0.24 
  -6   1   0    2.39    0.18 
   6   1   0    2.58    0.20 
   6   1   0    2.51    0.22 
   7  -1   0   24.90    0.93 
   7  -1   0   22.49    0.87 
  -7  -1   0   22.67    0.85 
   7  -1   0   21.89    0.92 
  -7  -1   0   22.32    0.94 
  -7   1   0   23.49    0.87 
   7   1   0   24.03    0.84 
  -7   1   0   22.79    0.83 
   7   1   0   24.45    0.93 
   7   1   0   24.75    0.89 
  -7   1   0   24.81    0.95 
   8  -1   0  117.45    3.92 
  -8  -1   0  124.35    3.95 
  -8  -1   0  125.52    3.76 
   8  -1   0  119.98    3.76 
  -8   1   0  124.76    3.93 
   8   1   0  123.88    3.88 
  -8   1   0  128.08    3.73 
  -8   1   0  129.75    3.78 
   8   1   0  125.39    3.73 
  -9  -1   0    9.93    0.50 
  -9  -1   0   10.82    0.61 
   9  -1   0    9.64    0.51 
   9  -1   0    9.88    0.56 
  -9   1   0    9.83    0.58 
   9   1   0    9.40    0.52 
  -9   1   0   10.27    0.50 
  -9   1   0   10.16    0.49 
   9   1   0   10.36    0.49 
  10  -1   0    0.11    0.16 
 -10  -1   0    0.21    0.12 
  10  -1   0    0.15    0.13 
 -10  -1   0    0.39    0.17 
 -10   1   0    0.23    0.12 
  10   1   0    0.42    0.17 
  10   1   0    0.34    0.14 
 -10   1   0    0.31    0.15 
 -11  -1   0   74.98    2.67 
  11  -1   0   72.43    2.45 
  11  -1   0   77.50    2.61 
 -11  -1   0   76.85    2.48 
  11   1   0   69.70    2.52 
 -11   1   0   76.79    2.43 
  11   1   0   74.90    2.41 
 -11   1   0   77.42    2.67 
 -12  -1   0   31.14    1.41 
  12  -1   0   31.24    1.23 
  12  -1   0   32.67    1.34 
 -12  -1   0   30.97    1.24 
 -12   1   0   30.20    1.38 
  12   1   0   29.70    1.26 
 -13  -1   0    7.82    0.54 
  13  -1   0    7.81    0.52 
  13  -1   0    8.53    0.60 
 -13  -1   0    7.18    0.72 
  13   1   0    6.77    0.52 
 -13   1   0    6.98    0.60 
  14  -1   0   27.79    1.30 
  14  -1   0   29.93    1.21 
 -14  -1   0   28.67    1.24 
  14   1   0   27.22    1.23 
  15  -1   0   11.08    0.77 
 -15  -1   0   11.62    0.74 
  15   1   0   11.64    0.73 
  16  -1   0    4.80    0.58 
  16   1   0    3.61    0.47 
  17  -1   0    1.50    0.38 
  17   1   0    1.46    0.34 
  18  -1   0   16.64    1.04 
  18   1   0   18.68    1.01 
   0  -2   0  194.49    6.55 
   0  -2   0  216.50    6.06 
   0   2   0  208.23    6.03 
  -1  -2   0   33.39    1.07 
  -1  -2   0   32.01    1.07 
   1  -2   0   34.56    1.05 
   1   2   0   33.85    1.06 
   1   2   0   33.99    1.07 
  -1   2   0   34.01    1.09 
  -1   2   0   34.62    1.05 
   2  -2   0   18.76    0.62 
  -2  -2   0   18.54    0.65 
   2   2   0   17.51    0.66 
  -2   2   0   18.93    0.63 
   2   2   0   18.24    0.61 
  -2   2   0   17.55    0.65 
  -3  -2   0   34.67    1.05 
  -3  -2   0   35.62    1.04 
  -3  -2   0   35.30    1.17 
   3  -2   0   35.29    1.14 
   3  -2   0   34.79    1.06 
   3  -2   0   36.66    1.06 
   3   2   0   34.31    1.18 
  -3   2   0   34.89    1.15 
  -3   2   0   35.57    1.17 
  -4  -2   0   82.00    2.57 
   4  -2   0   81.47    2.54 
  -4  -2   0   81.90    2.42 
   4  -2   0   80.29    2.43 
   4   2   0   82.00    2.58 
   4   2   0   84.84    2.46 
  -4   2   0   81.13    2.53 
  -4   2   0   82.77    2.55 
   4   2   0   84.21    2.45 
   5  -2   0   55.71    1.75 
  -5  -2   0   57.49    1.87 
  -5  -2   0   55.56    1.73 
  -5   2   0   57.65    1.85 
  -5   2   0   56.06    1.82 
   5   2   0   56.73    1.75 
   5   2   0   56.99    1.86 
   6  -2   0  106.18    3.23 
  -6  -2   0  105.13    3.37 
   6  -2   0  111.75    3.33 
  -6  -2   0  104.48    3.19 
   6   2   0  107.03    3.26 
   6   2   0  109.17    3.35 
  -6   2   0  107.52    3.28 
  -6   2   0  105.21    3.13 
  -6   2   0  106.93    3.34 
   7  -2   0   20.58    0.81 
   7  -2   0   22.19    0.85 
  -7  -2   0   21.76    0.90 
  -7  -2   0   21.58    0.78 
   7   2   0   20.69    0.77 
  -7   2   0   19.92    0.85 
  -7   2   0   20.04    0.72 
   7   2   0   20.37    0.71 
  -7   2   0   21.18    0.84 
   8  -2   0   19.77    0.79 
  -8  -2   0   18.24    0.74 
  -8  -2   0   17.15    0.83 
   8  -2   0   17.28    0.81 
  -8   2   0   19.36    0.80 
  -8   2   0   17.24    0.82 
   8   2   0   19.50    0.75 
   8   2   0   19.79    0.69 
  -8   2   0   19.58    0.69 
  -9  -2   0   50.80    1.87 
   9  -2   0   52.16    1.74 
   9  -2   0   52.96    1.84 
  -9  -2   0   49.44    1.71 
  -9   2   0   52.61    1.76 
  -9   2   0   49.42    1.84 
   9   2   0   50.66    1.73 
   9   2   0   48.47    1.62 
  -9   2   0   52.07    1.64 
  10  -2   0   23.99    0.99 
 -10  -2   0   24.31    1.11 
 -10  -2   0   25.50    1.00 
  10  -2   0   24.78    1.08 
  10   2   0   23.64    0.97 
 -10   2   0   25.89    1.02 
 -10   2   0   23.52    1.09 
  11  -2   0   18.33    0.83 
 -11  -2   0   17.07    0.81 
  11  -2   0   18.25    0.89 
 -11  -2   0   18.08    0.94 
  11   2   0   17.21    0.80 
 -11   2   0   17.98    0.82 
 -11   2   0   17.92    0.93 
 -12  -2   0   28.32    1.32 
 -12  -2   0   28.01    1.16 
  12  -2   0   29.17    1.15 
  12  -2   0   27.61    1.22 
  12   2   0   27.12    1.13 
 -12   2   0   26.22    1.27 
  13  -2   0   13.19    0.79 
  13  -2   0   14.17    0.74 
 -13  -2   0   13.30    0.75 
 -13   2   0   13.61    0.87 
  13   2   0   13.97    0.72 
 -14  -2   0   31.40    1.39 
  14  -2   0   35.64    1.50 
  14  -2   0   34.15    1.36 
  14   2   0   33.17    1.35 
 -15  -2   0    0.76    0.25 
  15  -2   0    0.40    0.21 
  15  -2   0    0.72    0.29 
  15   2   0    0.54    0.22 
 -16  -2   0   21.49    1.12 
  16  -2   0   22.96    1.20 
  16   2   0   21.59    1.03 
  17  -2   0   16.56    1.02 
  17   2   0   16.08    0.86 
  18  -2   0    6.18    0.71 
  18   2   0    6.00    0.53 
   0  -3   0    0.00    0.04 
   0  -3   0    0.08    0.04 
   0   3   0    0.05    0.05 
   1  -3   0   61.21    1.83 
  -1  -3   0   58.60    1.85 
  -1   3   0   59.50    1.82 
   1   3   0   57.72    1.83 
  -1   3   0   59.94    1.88 
   1   3   0   59.50    1.85 
   2  -3   0  552.56   16.82 
  -2  -3   0  547.29   16.36 
  -2   3   0  616.25   16.16 
  -2   3   0  558.38   17.71 
   2   3   0  536.83   18.05 
   2   3   0  532.82   16.83 
  -3  -3   0  145.71    4.34 
   3  -3   0  141.13    4.28 
   3   3   0  144.85    4.22 
  -3   3   0  143.34    4.31 
  -3   3   0  150.05    4.30 
   3   3   0  134.87    4.34 
  -4  -3   0   56.27    1.67 
   4  -3   0   57.34    1.68 
  -4  -3   0   55.22    1.85 
   4  -3   0   56.77    1.80 
  -4  -3   0   55.99    1.66 
   4  -3   0   54.56    1.68 
  -4   3   0   56.84    1.82 
  -4   3   0   57.10    1.86 
   4   3   0   57.58    1.89 
   4   3   0   57.95    1.75 
  -5  -3   0    8.75    0.35 
   5  -3   0    9.00    0.42 
   5  -3   0    8.39    0.36 
  -5  -3   0    8.40    0.35 
  -5  -3   0    8.67    0.45 
  -5   3   0    8.30    0.42 
  -5   3   0    8.06    0.45 
   5   3   0    8.85    0.47 
  -6  -3   0  316.35    9.09 
   6  -3   0  309.58    9.08 
  -6  -3   0  310.51    9.40 
   6  -3   0  312.88    9.34 
   6   3   0  327.46    9.43 
  -6   3   0  315.15    9.26 
  -6   3   0  314.48    9.37 
   7  -3   0   17.04    0.70 
  -7  -3   0   16.55    0.78 
   7  -3   0   18.26    0.75 
  -7  -3   0   18.10    0.68 
  -7   3   0   17.28    0.76 
  -7   3   0   17.65    0.78 
   7   3   0   17.79    0.56 
   7   3   0   18.59    0.81 
   7   3   0   15.97    0.56 
  -8  -3   0  109.68    3.43 
   8  -3   0  104.96    3.24 
  -8  -3   0  103.22    3.20 
  -8   3   0  105.94    3.33 
  -8   3   0   98.26    3.35 
   8   3   0  100.99    3.16 
   8   3   0  109.04    3.16 
  -9  -3   0    7.71    0.53 
  -9  -3   0    7.69    0.44 
   9  -3   0    8.18    0.49 
   9   3   0    7.63    0.37 
  -9   3   0    7.52    0.50 
  -9   3   0    7.67    0.49 
 -10  -3   0   81.56    2.68 
  10  -3   0   75.03    2.47 
  10  -3   0   76.86    2.60 
 -10  -3   0   75.17    2.45 
 -10   3   0   75.14    2.61 
  10   3   0   69.98    2.37 
 -10   3   0   74.19    2.53 
 -11  -3   0    0.01    0.14 
  11  -3   0    0.35    0.17 
  11  -3   0    0.48    0.22 
 -11  -3   0    0.27    0.14 
  11   3   0    0.15    0.12 
 -11   3   0    0.22    0.15 
 -11   3   0    0.46    0.18 
  12  -3   0   89.64    2.93 
 -12  -3   0   91.97    3.19 
  12  -3   0   88.04    3.08 
 -12  -3   0   92.40    2.96 
 -12   3   0   91.40    3.00 
  12   3   0   85.58    2.85 
 -12   3   0   87.35    3.13 
  13  -3   0    0.60    0.25 
 -13  -3   0    0.44    0.21 
  13  -3   0    0.44    0.21 
 -13   3   0    0.32    0.20 
  13   3   0    0.49    0.17 
 -13   3   0    0.37    0.23 
 -14  -3   0    1.91    0.34 
  14  -3   0    3.16    0.40 
  14  -3   0    3.06    0.45 
  14   3   0    3.08    0.32 
 -15  -3   0   -0.02    0.16 
  15  -3   0    0.32    0.24 
  15  -3   0    0.12    0.18 
  15   3   0   -0.06    0.13 
  16  -3   0   23.42    1.12 
 -16  -3   0   23.07    1.19 
  16  -3   0   24.34    1.26 
  16   3   0   24.09    0.98 
  17  -3   0    0.79    0.33 
 -17  -3   0    0.35    0.26 
  17   3   0    0.52    0.19 
  18  -3   0    0.39    0.31 
   0  -4   0   20.75    0.73 
   0  -4   0   20.44    0.72 
   0   4   0   20.44    0.79 
  -1  -4   0   26.06    0.91 
  -1  -4   0   25.97    0.94 
   1  -4   0   27.87    0.91 
  -1   4   0   27.20    1.00 
  -1   4   0   26.90    0.90 
   1   4   0   27.28    0.97 
   2  -4   0    0.43    0.09 
  -2  -4   0    0.23    0.08 
  -2   4   0    0.18    0.07 
   2   4   0    0.40    0.09 
  -2   4   0    0.32    0.11 
   2   4   0    0.17    0.08 
   3  -4   0   28.16    0.98 
  -3  -4   0   28.63    1.04 
   3   4   0   27.97    0.99 
  -3   4   0   29.47    1.00 
   3   4   0   29.97    1.05 
  -3   4   0   28.02    1.08 
   4  -4   0    0.15    0.04 
   4  -4   0    0.06    0.04 
  -4  -4   0   -0.04    0.06 
   4  -4   0    0.27    0.09 
   4   4   0    0.25    0.09 
   4   4   0    0.28    0.11 
  -4   4   0   -0.02    0.08 
  -4   4   0    0.06    0.07 
  -5  -4   0   70.23    2.09 
  -5  -4   0   69.89    2.11 
   5  -4   0   72.09    2.12 
   5  -4   0   69.81    2.26 
  -5  -4   0   70.99    2.33 
   5  -4   0   70.36    2.13 
  -5   4   0   71.73    2.29 
   5   4   0   72.06    2.38 
  -5   4   0   70.85    2.35 
   5   4   0   72.16    2.19 
   6  -4   0   10.60    0.51 
  -6  -4   0    9.97    0.43 
   6  -4   0   10.58    0.45 
  -6  -4   0   11.19    0.57 
  -6   4   0   10.94    0.59 
   6   4   0   10.89    0.60 
  -6   4   0   10.72    0.53 
   6   4   0   11.55    0.46 
  -7  -4   0   19.47    0.71 
  -7  -4   0   18.67    0.85 
   7  -4   0   17.93    0.71 
   7  -4   0   18.58    0.78 
  -7   4   0   18.73    0.86 
  -7   4   0   17.16    0.80 
   7   4   0   18.66    0.67 
  -8  -4   0   39.24    1.56 
  -8  -4   0   40.82    1.38 
   8  -4   0   41.50    1.41 
  -8   4   0   39.35    1.50 
  -8   4   0   39.93    1.54 
   8   4   0   41.86    1.31 
  -9  -4   0    2.32    0.34 
  -9  -4   0    2.52    0.27 
   9  -4   0    2.23    0.29 
  -9   4   0    2.11    0.31 
  -9   4   0    1.99    0.32 
   9   4   0    2.68    0.20 
 -10  -4   0   46.23    1.81 
 -10  -4   0   46.84    1.63 
  10  -4   0   45.20    1.65 
 -10   4   0   44.95    1.75 
 -10   4   0   46.45    1.75 
 -11  -4   0   -0.04    0.12 
  11  -4   0   -0.02    0.13 
 -11  -4   0    0.24    0.14 
 -11   4   0    0.22    0.17 
 -11   4   0    0.01    0.12 
  12  -4   0    8.80    0.63 
 -12  -4   0    9.02    0.68 
  12  -4   0    9.59    0.60 
 -12  -4   0    9.93    0.60 
 -12   4   0    9.44    0.67 
 -12   4   0    8.62    0.62 
  13  -4   0   13.44    0.84 
  13  -4   0   15.13    0.80 
 -13  -4   0   14.25    0.79 
 -13   4   0   14.16    0.83 
  14  -4   0   -0.01    0.22 
 -14  -4   0    0.02    0.15 
  14  -4   0    0.11    0.19 
 -14   4   0    0.06    0.16 
  15  -4   0    0.75    0.25 
 -15  -4   0    1.27    0.30 
  15  -4   0    1.05    0.33 
 -16  -4   0   12.75    0.88 
  16  -4   0   15.61    0.88 
  16  -4   0   16.68    1.00 
 -17  -4   0    5.18    0.65 
  17  -4   0    5.89    0.70 
  17  -4   0    4.31    0.52 
   0  -5   0    0.04    0.07 
   0   5   0    0.11    0.09 
  -1  -5   0   39.74    1.32 
  -1  -5   0   39.51    1.35 
   1  -5   0   40.15    1.31 
   1  -5   0   39.56    1.30 
   1   5   0   37.61    1.37 
  -1   5   0   40.35    1.42 
   2  -5   0   62.82    2.06 
  -2  -5   0   65.93    2.09 
  -2  -5   0   62.27    2.12 
  -2   5   0   68.38    2.20 
   2   5   0   65.40    2.11 
  -2   5   0   67.46    2.06 
  -3  -5   0   52.32    1.78 
   3  -5   0   52.98    1.72 
   3   5   0   54.38    1.75 
   3   5   0   54.23    1.78 
  -3   5   0   51.83    1.72 
  -3   5   0   53.57    1.86 
   4  -5   0    0.67    0.13 
  -4  -5   0    0.49    0.14 
  -4   5   0    0.55    0.17 
   4   5   0    0.81    0.15 
   4   5   0    0.83    0.17 
  -4   5   0    0.56    0.13 
  -5  -5   0   41.05    1.26 
  -5  -5   0   41.97    1.28 
  -5  -5   0   42.78    1.51 
   5  -5   0   42.29    1.30 
   5  -5   0   43.09    1.29 
   5  -5   0   42.12    1.43 
  -5   5   0   40.50    1.55 
  -5   5   0   42.15    1.45 
   5   5   0   40.59    1.54 
   5   5   0   41.40    1.40 
   6  -5   0    3.29    0.27 
  -6  -5   0    3.07    0.20 
   6  -5   0    3.30    0.22 
  -6  -5   0    4.08    0.33 
  -6   5   0    3.20    0.32 
   6   5   0    3.37    0.24 
  -6   5   0    3.00    0.37 
  -7  -5   0   45.11    1.47 
   7  -5   0   45.49    1.57 
  -7  -5   0   45.56    1.67 
   7  -5   0   44.48    1.48 
  -7   5   0   47.66    1.73 
  -7   5   0   44.64    1.61 
   7   5   0   42.70    1.46 
  -8  -5   0   27.09    1.00 
   8  -5   0   26.34    1.01 
  -8  -5   0   28.64    1.19 
  -8   5   0   26.64    1.12 
  -8   5   0   29.02    1.22 
   8   5   0   26.60    0.95 
  -9  -5   0   30.52    1.16 
  -9  -5   0   33.03    1.36 
   9  -5   0   31.50    1.18 
  -9   5   0   31.94    1.35 
  -9   5   0   30.23    1.28 
  10  -5   0    2.64    0.33 
 -10  -5   0    3.20    0.42 
 -10  -5   0    2.54    0.30 
 -10   5   0    2.97    0.39 
 -10   5   0    3.33    0.44 
 -11  -5   0    8.43    0.53 
  11  -5   0    7.40    0.53 
 -11  -5   0    7.87    0.61 
 -11   5   0    7.94    0.60 
 -11   5   0    8.02    0.60 
 -12  -5   0   19.58    0.94 
  12  -5   0   20.01    0.95 
 -12   5   0   18.53    1.01 
 -12   5   0   19.83    1.05 
  13  -5   0    0.59    0.23 
 -13  -5   0    0.20    0.19 
 -13   5   0    0.32    0.21 
  14  -5   0    1.63    0.33 
 -14  -5   0    1.57    0.33 
 -14   5   0    1.43    0.34 
 -15  -5   0   18.39    1.03 
  15  -5   0   18.67    0.99 
 -15   5   0   18.90    1.06 
 -16  -5   0    0.16    0.23 
  16  -5   0    0.27    0.23 
   0  -6   0    6.36    0.35 
   0  -6   0    6.93    0.37 
   0   6   0    6.16    0.42 
  -1  -6   0    5.28    0.33 
  -1  -6   0    5.42    0.32 
   1  -6   0    4.73    0.29 
   1  -6   0    5.79    0.32 
  -1   6   0    5.47    0.40 
   1   6   0    4.58    0.35 
  -2  -6   0   39.60    1.37 
   2  -6   0   40.57    1.35 
  -2  -6   0   37.20    1.39 
   2  -6   0   38.83    1.33 
   2   6   0   39.51    1.42 
  -2   6   0   42.77    1.52 
  -3  -6   0   20.67    0.85 
   3  -6   0   21.18    0.80 
  -3  -6   0   20.45    0.83 
   3   6   0   20.94    0.85 
  -3   6   0   20.35    0.79 
  -3   6   0   20.34    0.95 
   4  -6   0  126.64    3.92 
  -4  -6   0  126.50    4.01 
   4   6   0  126.96    3.92 
  -4   6   0  129.55    3.94 
  -4   6   0  127.82    4.09 
   4   6   0  129.80    4.01 
  -5  -6   0    3.40    0.17 
  -5  -6   0    3.05    0.33 
   5  -6   0    2.84    0.28 
   5  -6   0    3.07    0.18 
   5   6   0    2.95    0.29 
  -5   6   0    3.05    0.30 
   5   6   0    3.39    0.36 
  -5   6   0    3.43    0.41 
  -6  -6   0   37.86    1.39 
   6  -6   0   30.93    1.25 
  -6  -6   0   35.35    1.15 
   6  -6   0   37.53    1.18 
   6   6   0   36.66    1.25 
  -6   6   0   34.87    1.31 
  -6   6   0   35.34    1.46 
  -7  -6   0    0.43    0.11 
  -7  -6   0    0.50    0.18 
   7  -6   0    0.15    0.11 
  -7   6   0    0.41    0.20 
   7   6   0    0.37    0.12 
  -7   6   0    0.16    0.13 
   8  -6   0   55.43    1.85 
  -8  -6   0   56.83    2.07 
  -8  -6   0   55.08    1.84 
  -8   6   0   54.90    2.00 
  -8   6   0   61.78    2.17 
   9  -6   0    6.31    0.43 
  -9  -6   0    7.12    0.43 
  -9  -6   0    7.02    0.55 
  -9   6   0    7.05    0.57 
  -9   6   0    6.74    0.49 
  10  -6   0   13.76    0.68 
 -10  -6   0   12.85    0.65 
 -10  -6   0   11.01    0.74 
 -10   6   0   12.24    0.80 
 -10   6   0   11.34    0.71 
 -11  -6   0    0.10    0.13 
  11  -6   0    0.15    0.17 
 -11   6   0   -0.06    0.13 
 -11   6   0    0.11    0.21 
 -12  -6   0    9.70    0.63 
  12  -6   0   11.52    0.69 
 -12   6   0    9.41    0.72 
  13  -6   0    3.45    0.45 
 -13  -6   0    3.96    0.48 
 -13   6   0    4.29    0.58 
  14  -6   0    4.57    0.53 
 -14  -6   0    4.91    0.56 
 -14   6   0    5.08    0.63 
  15  -6   0    0.07    0.21 
 -15  -6   0   -0.08    0.18 
 -15   6   0   -0.01    0.21 
   0  -7   0    0.01    0.09 
   0   7   0   -0.09    0.09 
  -1  -7   0    2.38    0.27 
   1  -7   0    2.37    0.25 
  -1   7   0    3.06    0.38 
   1   7   0    1.79    0.28 
   2  -7   0   31.44    1.14 
  -2  -7   0   31.30    1.20 
   2   7   0   31.82    1.25 
  -2   7   0   34.85    1.36 
  -3  -7   0    1.45    0.23 
   3   7   0    1.83    0.27 
  -3   7   0    1.63    0.33 
  -4  -7   0    1.67    0.25 
  -4   7   0    1.18    0.28 
  -4   7   0    1.55    0.21 
   4   7   0    1.73    0.25 
  -5  -7   0    0.11    0.06 
   5  -7   0    0.06    0.06 
  -5  -7   0    0.22    0.14 
   5   7   0    0.25    0.13 
  -5   7   0    0.15    0.16 
  -6  -7   0    2.85    0.35 
   6  -7   0    2.82    0.22 
  -6  -7   0    2.87    0.20 
  -6   7   0    2.42    0.39 
   6   7   0    2.94    0.30 
  -7  -7   0   14.50    0.76 
   7  -7   0   13.10    0.59 
  -7  -7   0   14.11    0.59 
  -7   7   0   13.77    0.85 
   8  -7   0    3.17    0.31 
  -8  -7   0    2.72    0.39 
  -8  -7   0    3.28    0.31 
  -8   7   0    2.90    0.45 
  -9  -7   0   22.37    0.91 
  -9  -7   0   21.89    1.08 
   9  -7   0   21.02    0.91 
  -9   7   0   21.37    1.15 
 -10  -7   0   34.07    1.51 
  10  -7   0   35.21    1.35 
 -10  -7   0   33.67    1.32 
 -10   7   0   35.73    1.61 
 -11  -7   0    1.77    0.29 
  11  -7   0    1.41    0.29 
 -11   7   0    2.00    0.40 
  12  -7   0    0.55    0.23 
 -12  -7   0    0.28    0.18 
 -12   7   0    0.42    0.28 
  13  -7   0    1.19    0.31 
 -13  -7   0    0.91    0.27 
 -13   7   0    1.08    0.38 
 -14  -7   0   11.02    0.76 
  14  -7   0   11.35    0.77 
 -14   7   0   10.18    0.83 
   0   8   0    5.65    0.46 
   1   8   0   69.81    2.45 
  -1   8   0   71.56    2.51 
  -2   8   0    2.18    0.38 
   2   8   0    3.20    0.38 
   3   8   0   38.46    1.49 
  -3   8   0   39.17    1.61 
  -4   8   0    1.47    0.32 
   4   8   0    1.12    0.23 
  -5  -8   0   54.43    1.66 
   5  -8   0   55.01    1.69 
   5   8   0   54.64    1.92 
  -5   8   0   54.22    2.13 
  -6  -8   0    4.39    0.27 
   6  -8   0    4.49    0.29 
  -6   8   0    3.80    0.52 
   7  -8   0    5.38    0.35 
  -7  -8   0    5.36    0.34 
  -7   8   0    5.44    0.62 
   8  -8   0    0.47    0.16 
  -8  -8   0    0.70    0.16 
  -8   8   0    0.22    0.22 
   9  -8   0   38.95    1.42 
  -9  -8   0   36.30    1.39 
  -9   8   0   39.98    1.76 
  10  -8   0    7.58    0.52 
 -10  -8   0    7.06    0.50 
 -10   8   0    7.70    0.80 
  11  -8   0    1.99    0.33 
 -11  -8   0    2.06    0.33 
 -11   8   0    2.23    0.46 
 -12  -8   0    1.91    0.35 
  12  -8   0    2.21    0.38 
 -12   8   0    1.56    0.42 
  13  -8   0   36.63    1.57 
 -13  -8   0   35.51    1.55 
 -13   8   0   38.62    1.86 
   0   9   0    0.12    0.14 
   1   9   0    6.29    0.52 
  -1   9   0    5.68    0.58 
   2   9   0   35.03    1.44 
  -2   9   0   33.94    1.51 
   3   9   0    3.16    0.40 
  -3   9   0    3.00    0.46 
  -4   9   0    1.43    0.36 
   4   9   0    0.99    0.24 
   5  -9   0    0.20    0.10 
  -5  -9   0    0.16    0.08 
  -5   9   0    0.04    0.18 
   6  -9   0    2.74    0.27 
  -6  -9   0    2.67    0.24 
  -6   9   0    2.70    0.48 
  -7  -9   0    0.81    0.17 
   7  -9   0    1.10    0.20 
  -7   9   0    1.49    0.36 
   8  -9   0    4.19    0.39 
  -8  -9   0    3.96    0.37 
  -8   9   0    3.68    0.57 
   9  -9   0    0.81    0.21 
  -9  -9   0    0.83    0.21 
  -9   9   0    1.39    0.43 
  10  -9   0    1.83    0.31 
 -10  -9   0    2.89    0.37 
 -10   9   0    2.01    0.47 
 -11  -9   0    0.60    0.23 
  11  -9   0    0.53    0.23 
   0  10   0   26.72    1.29 
   1  10   0    3.70    0.50 
  -1  10   0    3.59    0.51 
   2  10   0    0.01    0.18 
  -2  10   0    0.20    0.20 
   3  10   0    0.04    0.18 
  -3  10   0    0.11    0.20 
  -4  10   0   33.83    1.62 
   5 -10   0   25.13    0.94 
  -5  10   0   25.59    1.36 
   6 -10   0    0.82    0.18 
  -6 -10   0    0.93    0.18 
  -6  10   0    0.83    0.34 
  -7 -10   0    0.02    0.12 
   7 -10   0   -0.06    0.12 
  -7  10   0   -0.13    0.19 
  -8 -10   0    5.23    0.41 
   8 -10   0    6.04    0.45 
  -8  10   0    5.68    0.74 
  -9 -10   0    0.93    0.23 
   9 -10   0    0.35    0.20 
   0  11   0   -0.29    0.21 
   1  11   0   34.50    1.55 
  -1  11   0   33.39    1.59 
  -2  11   0    1.13    0.35 
   2  11   0    0.97    0.30 
  -3  11   0   46.49    2.05 
  -4  11   0    1.13    0.39 
   5 -11   0    4.05    0.34 
  -6 -11   0    0.60    0.18 
   6 -11   0    0.59    0.19 
  18   0  -1   -0.33    0.21 
  17   0  -1    0.41    0.26 
  16   0  -1   -0.02    0.20 
  15   0  -1   11.93    0.77 
 -14   0   1    0.02    0.15 
  14   0  -1    0.16    0.21 
  13   0  -1    8.94    0.61 
 -13   0   1    8.78    0.56 
 -13   0   1    8.33    0.67 
  12   0  -1   -0.08    0.15 
 -12   0   1   -0.04    0.11 
 -12   0   1   -0.14    0.10 
  12   0  -1   -0.07    0.11 
  11   0  -1  126.49    3.78 
 -11   0   1  124.07    3.81 
  11   0  -1  118.03    3.95 
 -11   0   1  119.53    4.04 
  10   0  -1   -0.11    0.14 
 -10   0   1    0.14    0.15 
 -10   0   1   -0.13    0.09 
  10   0  -1    0.00    0.11 
  -9   0   1    4.32    0.37 
  -9   0   1    3.23    0.27 
   9   0  -1    4.96    0.32 
   9   0  -1    3.10    0.34 
  -8   0   1   -0.04    0.07 
  -8   0   1    0.03    0.07 
   8   0  -1   -0.07    0.07 
   8   0  -1    0.33    0.14 
   7   0  -1  208.94    6.68 
  -7   0   1  225.24    6.45 
  -7   0   1  227.40    6.69 
   7   0  -1  215.57    6.44 
  -7   0   1  220.59    6.42 
   7   0  -1  228.23    6.65 
   6   0  -1    0.09    0.07 
  -6   0   1    0.01    0.06 
  -6   0   1    0.02    0.05 
  -6   0   1    0.02    0.04 
   6   0  -1    0.03    0.08 
   6   0  -1    0.00    0.06 
   5   0  -1   43.63    1.41 
  -5   0   1   44.06    1.31 
   5   0  -1   42.04    1.41 
  -5   0   1   41.76    1.43 
   5   0  -1   41.77    1.30 
   5   0  -1   42.35    1.35 
  -5   0   1   43.40    1.34 
   4   0  -1    0.05    0.06 
   4   0  -1    0.08    0.04 
  -4   0   1    0.45    0.10 
   4   0  -1    0.08    0.06 
  -4   0   1    0.09    0.04 
   4   0  -1    0.05    0.08 
  -4   0   1    0.05    0.04 
  -3   0   1  513.31   16.65 
   3   0  -1  504.86   15.84 
  -3   0   1  526.84   15.51 
   3   0  -1  524.17   15.46 
  -3   0   1  519.51   15.83 
   3   0  -1  505.61   16.28 
   3   0  -1  505.12   15.38 
  -2   0   1   -0.29    0.02 
   2   0  -1   -0.27    0.04 
   2   0  -1   -0.31    0.04 
  -2   0   1   -0.03    0.05 
  -2   0   1    0.08    0.06 
   2   0  -1   -0.32    0.02 
   2   0  -1   -0.28    0.04 
  -1   0   1  379.34   10.70 
  -1   0   1  353.69   11.03 
  -1   0   1  367.05   11.02 
   1   0  -1  308.93   10.94 
  -1   0   1  362.35   10.68 
   1   0  -1  358.42   10.65 
   0   0   1   -0.65    0.01 
   0   0   1   -0.63    0.01 
   0   0  -1   -0.63    0.02 
  -1   0  -1  416.71   12.38 
  -1   0  -1  422.21   12.83 
   1   0   1  399.17   12.26 
   1   0   1  420.61   12.30 
   1   0   1  413.17   12.72 
  -2   0  -1   -0.17    0.02 
  -2   0  -1   -0.14    0.04 
   2   0   1   -0.15    0.04 
   2   0   1   -0.21    0.02 
   2   0   1   -0.04    0.04 
   3   0   1   44.76    1.33 
   3   0   1   43.24    1.32 
   3   0   1   44.84    1.38 
   3   0   1   42.07    1.38 
  -3   0  -1   44.52    1.39 
  -3   0  -1   42.76    1.32 
   4   0   1   -0.03    0.08 
   4   0   1   -0.20    0.05 
  -4   0  -1   -0.16    0.07 
   4   0   1   -0.18    0.05 
  -4   0  -1   -0.06    0.05 
   5   0   1    8.13    0.40 
   5   0   1    8.16    0.39 
  -5   0  -1    8.14    0.41 
  -5   0  -1    7.53    0.35 
   5   0   1    8.00    0.36 
   6   0   1   -0.09    0.06 
   6   0   1    0.12    0.09 
   6   0   1    0.07    0.09 
  -6   0  -1   -0.04    0.07 
  -6   0  -1   -0.10    0.05 
   7   0   1  664.14   19.68 
  -7   0  -1  615.69   20.41 
   7   0   1  708.09   19.57 
  -7   0  -1  666.87   19.51 
   7   0   1  662.24   19.07 
   8   0   1    0.07    0.11 
  -8   0  -1   -0.02    0.07 
  -8   0  -1    0.06    0.10 
   8   0   1    0.13    0.10 
   9   0   1    2.39    0.27 
   9   0   1    2.28    0.30 
  -9   0  -1    2.47    0.33 
  -9   0  -1    2.18    0.25 
  10   0   1    0.08    0.12 
 -10   0  -1   -0.07    0.09 
  10   0   1   -0.03    0.15 
 -10   0  -1    0.17    0.15 
  11   0   1  335.88   10.33 
 -11   0  -1  348.12    9.95 
  11   0   1  331.22    9.94 
 -11   0  -1  343.93   10.35 
 -12   0  -1    0.06    0.13 
  12   0   1    0.43    0.17 
  12   0   1    0.27    0.20 
 -12   0  -1    0.08    0.17 
 -13   0  -1    0.98    0.28 
  13   0   1    0.88    0.25 
  13   0   1    1.59    0.27 
 -13   0  -1    0.82    0.21 
  14   0   1    0.12    0.21 
  15   0   1   43.29    1.77 
  16   0   1    0.03    0.21 
  17   0   1   24.18    1.23 
  18   0   1    0.28    0.28 
  18  -1  -1    0.06    0.27 
  18   1  -1    0.37    0.25 
  17  -1  -1    2.29    0.44 
  17   1  -1    1.91    0.35 
  16  -1  -1   19.95    1.08 
  16   1  -1   19.64    1.00 
  15  -1  -1   60.78    2.27 
 -15  -1   1   57.81    2.18 
  15   1  -1   58.87    2.18 
  14  -1  -1    4.24    0.51 
  14  -1  -1    3.88    0.41 
 -14  -1   1    3.67    0.44 
  14   1  -1    3.92    0.45 
  13  -1  -1    6.70    0.47 
 -13  -1   1    6.52    0.49 
 -13  -1   1    6.00    0.64 
  13  -1  -1    6.78    0.54 
 -13   1   1    5.78    0.62 
  13   1  -1    5.43    0.46 
 -12  -1   1   46.10    1.71 
 -12  -1   1   51.10    1.94 
  12  -1  -1   47.80    1.81 
  12  -1  -1   48.32    1.69 
  12   1  -1   45.28    1.74 
 -12   1   1   46.71    1.88 
 -12   1   1   46.56    1.67 
 -11  -1   1  102.55    3.44 
  11  -1  -1  102.01    3.19 
 -11  -1   1  100.07    3.21 
  11  -1  -1   98.62    3.34 
  11   1  -1  100.78    3.13 
 -11   1   1  107.73    3.45 
 -11   1   1  101.36    3.17 
  11   1  -1   94.45    3.28 
  10  -1  -1   30.21    1.15 
  10  -1  -1   29.34    1.22 
 -10  -1   1   30.16    1.15 
 -10  -1   1   30.44    1.29 
 -10   1   1   32.39    1.14 
  10   1  -1   29.16    1.09 
 -10   1   1   30.85    1.29 
  10   1  -1   30.17    1.18 
 -10   1   1   31.40    1.13 
  -9  -1   1    4.13    0.31 
   9  -1  -1    4.26    0.33 
  -9  -1   1    3.35    0.38 
   9  -1  -1    4.68    0.38 
   9   1  -1    4.91    0.31 
  -9   1   1    4.79    0.39 
  -9   1   1    5.05    0.32 
  -9   1   1    5.57    0.33 
   9   1  -1    4.19    0.33 
  -8  -1   1   25.75    0.94 
  -8  -1   1   24.83    1.05 
   8  -1  -1   26.03    1.00 
   8  -1  -1   24.59    0.95 
   8  -1  -1   25.47    1.03 
  -8   1   1   25.06    1.03 
   8   1  -1   24.24    0.96 
  -8   1   1   25.79    0.94 
  -8   1   1   26.26    0.93 
   8   1  -1   26.17    0.92 
   7  -1  -1   96.39    3.02 
   7  -1  -1  103.37    3.11 
  -7  -1   1  101.08    3.00 
   7  -1  -1   93.24    3.14 
  -7  -1   1   98.57    3.17 
   7   1  -1   96.62    3.09 
  -7   1   1   99.68    3.14 
   7   1  -1  100.21    3.13 
  -7   1   1   98.37    2.98 
   7   1  -1  100.45    2.97 
  -7   1   1   99.56    3.02 
   7   1  -1   98.96    2.90 
   6  -1  -1   55.62    1.74 
   6  -1  -1   55.20    1.77 
  -6  -1   1   53.89    1.82 
  -6  -1   1   53.85    1.70 
   6  -1  -1   52.67    1.81 
  -6   1   1   53.15    1.71 
  -6   1   1   53.42    1.79 
   6   1  -1   57.45    1.68 
   6   1  -1   52.30    1.79 
   6   1  -1   53.80    1.61 
  -6   1   1   53.03    1.68 
   6   1  -1   54.42    1.75 
   5  -1  -1  114.05    3.44 
  -5  -1   1  117.19    3.40 
   5  -1  -1  115.38    3.51 
   5   1  -1  116.39    3.37 
  -5   1   1  113.45    3.39 
   5   1  -1  117.61    3.50 
  -5   1   1  113.90    3.43 
   5   1  -1  116.97    3.54 
  -5   1   1  110.75    3.52 
   5   1  -1  117.84    3.33 
   4  -1  -1  252.55    7.36 
  -4  -1   1  256.63    7.57 
  -4  -1   1  252.55    7.34 
   4  -1  -1  251.60    7.55 
   4   1  -1  256.20    7.57 
  -4   1   1  255.86    7.43 
  -4   1   1  252.45    7.76 
   4   1  -1  257.27    7.56 
   4   1  -1  258.77    7.30 
   4   1  -1  262.42    7.33 
   3  -1  -1  118.87    3.45 
  -3  -1   1  122.93    3.41 
  -3  -1   1  116.53    3.43 
  -3  -1   1  117.39    3.58 
   3   1  -1  117.94    3.58 
  -3   1   1  113.04    3.48 
   3   1  -1  119.82    3.53 
  -3   1   1  120.50    3.43 
  -3   1   1  112.89    3.53 
   3   1  -1  123.48    3.53 
   2  -1  -1   46.09    1.45 
   2  -1  -1   46.81    1.48 
  -2  -1   1   47.39    1.54 
  -2  -1   1   50.60    1.40 
  -2  -1   1   50.46    1.41 
   2  -1  -1   50.56    1.49 
   2   1  -1   49.88    1.41 
  -2   1   1   51.25    1.44 
  -2   1   1   47.76    1.48 
  -2   1   1   49.54    1.49 
   2   1  -1   48.53    1.55 
  -1  -1   1  152.85    4.80 
  -1  -1   1  167.51    4.72 
   1  -1  -1  155.11    4.79 
   1  -1  -1  171.38    4.55 
   1  -1  -1  171.38    4.62 
   1  -1  -1  145.63    4.89 
   1   1  -1  161.41    4.70 
  -1   1   1  135.85    4.87 
  -1   1   1  168.59    4.63 
   1   1  -1  153.31    4.73 
   0  -1   1  178.14    4.86 
   0  -1  -1  170.92    4.94 
   0  -1  -1  170.99    4.94 
   0  -1   1  156.15    5.42 
   0   1  -1  159.78    5.55 
   0   1  -1  168.36    4.84 
  -1  -1  -1   42.50    1.30 
   1  -1   1   42.99    1.33 
   1  -1   1   42.97    1.31 
  -1  -1  -1   43.86    1.26 
  -1  -1  -1   43.62    1.26 
  -1   1  -1   45.10    1.33 
  -1   1  -1   43.16    1.31 
   1   1   1   44.88    1.30 
   1   1   1   39.93    1.29 
   2  -1   1   17.99    0.55 
   2  -1   1   18.57    0.62 
  -2  -1  -1   18.12    0.61 
  -2  -1  -1   18.40    0.58 
   2  -1   1   17.79    0.55 
   2  -1   1   17.22    0.62 
  -2   1  -1   17.26    0.63 
  -2   1  -1   18.16    0.62 
   2   1   1   18.57    0.59 
   2   1   1   18.63    0.57 
   2   1   1   17.40    0.61 
  -3  -1  -1  332.79    9.58 
   3  -1   1  344.84    9.59 
  -3  -1  -1  334.83    9.31 
   3  -1   1  298.92    9.76 
  -3   1  -1  330.67   10.53 
  -3   1  -1  323.54    9.56 
   3   1   1  297.89   10.19 
  -3   1  -1  341.79    9.57 
   3   1   1  322.55   10.08 
   3   1   1  319.75   10.15 
   4  -1   1   29.75    1.00 
   4  -1   1   31.74    1.06 
  -4  -1  -1   30.99    1.05 
  -4  -1  -1   29.88    0.98 
  -4   1  -1   29.68    1.01 
   4   1   1   32.14    1.02 
   4   1   1   30.29    1.04 
   4   1   1   32.50    0.97 
   4   1   1   32.20    0.97 
  -4   1  -1   29.45    1.05 
  -4   1  -1   29.75    0.95 
  -5  -1  -1   29.35    0.95 
   5  -1   1   27.30    0.97 
   5  -1   1   26.38    1.01 
  -5  -1  -1   29.71    1.03 
   5   1   1   29.26    0.99 
   5   1   1   28.37    1.01 
  -5   1  -1   29.25    0.99 
   5   1   1   30.02    0.94 
  -5   1  -1   29.29    1.04 
  -5   1  -1   29.05    0.93 
   6  -1   1   48.81    1.55 
  -6  -1  -1   44.57    1.55 
  -6  -1  -1   43.85    1.45 
   6  -1   1   42.39    1.47 
   6  -1   1   44.39    1.54 
   6   1   1   46.11    1.51 
   6   1   1   48.11    1.45 
   6   1   1   46.39    1.54 
  -6   1  -1   46.50    1.49 
  -6   1  -1   43.33    1.55 
  -6   1  -1   45.69    1.43 
  -7  -1  -1    8.64    0.42 
  -7  -1  -1    9.32    0.50 
   7  -1   1    8.96    0.44 
   7  -1   1    9.99    0.49 
   7  -1   1    8.07    0.47 
   7   1   1    9.55    0.42 
   7   1   1    9.50    0.46 
  -7   1  -1    8.67    0.49 
   7   1   1    8.57    0.46 
  -7   1  -1    9.58    0.45 
  -7   1  -1    9.03    0.40 
  -8  -1  -1    0.63    0.17 
   8  -1   1    0.44    0.15 
  -8  -1  -1    0.53    0.13 
   8   1   1    0.43    0.12 
  -8   1  -1    0.76    0.18 
   8   1   1    0.85    0.16 
  -8   1  -1    0.52    0.11 
   9  -1   1   48.66    1.79 
  -9  -1  -1   52.66    1.86 
  -9  -1  -1   51.96    1.70 
   9  -1   1   49.00    1.70 
   9   1   1   51.41    1.76 
   9   1   1   50.61    1.67 
  -9   1  -1   48.47    1.82 
  -9   1  -1   51.51    1.66 
  10  -1   1   89.98    2.83 
  10  -1   1   84.43    2.94 
 -10  -1  -1   92.07    3.03 
 -10  -1  -1   91.56    2.82 
  10   1   1   85.28    2.77 
 -10   1  -1   88.64    3.00 
  10   1   1   87.06    2.91 
 -10   1  -1   89.01    2.76 
 -11  -1  -1    3.04    0.41 
  11  -1   1    3.22    0.36 
  11  -1   1    3.39    0.42 
 -11  -1  -1    3.44    0.36 
  11   1   1    4.21    0.34 
 -11   1  -1    3.57    0.34 
 -11   1  -1    2.78    0.40 
  11   1   1    3.29    0.38 
  12  -1   1   22.54    1.06 
 -12  -1  -1   21.77    0.97 
  12  -1   1   23.26    0.99 
 -12  -1  -1   23.54    1.15 
 -12   1  -1   22.23    1.12 
  12   1   1   21.88    1.01 
  13  -1   1    1.75    0.29 
 -13  -1  -1    1.67    0.28 
  13  -1   1    1.34    0.32 
  13   1   1    1.37    0.27 
 -13   1  -1    1.38    0.32 
  14  -1   1   11.84    0.77 
 -14  -1  -1   11.52    0.70 
  14  -1   1   13.94    0.73 
  14   1   1   10.89    0.71 
  15  -1   1   15.47    0.93 
  15   1   1   15.95    0.88 
  16  -1   1    1.90    0.40 
  16   1   1    1.60    0.33 
  17  -1   1    0.85    0.34 
  17   1   1    0.89    0.30 
  18  -1   1    3.99    0.57 
  18   1   1    4.32    0.54 
  18  -2  -1   13.28    0.93 
  18   2  -1   14.28    0.77 
  17  -2  -1   15.62    1.00 
  17   2  -1   16.36    0.84 
  16  -2  -1    4.13    0.54 
 -16  -2   1    3.43    0.47 
  16   2  -1    3.64    0.42 
 -15  -2   1    9.04    0.65 
  15  -2  -1    8.89    0.61 
  15  -2  -1    9.55    0.72 
  15   2  -1    8.89    0.58 
 -14  -2   1    4.46    0.50 
  14  -2  -1    4.30    0.52 
  14  -2  -1    4.34    0.46 
  14   2  -1    4.74    0.46 
 -13  -2   1   41.77    1.60 
  13  -2  -1   41.98    1.55 
  13  -2  -1   40.70    1.65 
 -13   2   1   40.42    1.75 
  13   2  -1   39.71    1.53 
 -12  -2   1    2.11    0.32 
  12  -2  -1    2.38    0.32 
  12  -2  -1    2.58    0.38 
 -12  -2   1    2.76    0.43 
 -12   2   1    2.28    0.31 
 -12   2   1    2.88    0.42 
  12   2  -1    2.93    0.33 
  11  -2  -1    0.30    0.17 
  11  -2  -1    0.16    0.19 
 -11  -2   1    0.15    0.15 
 -11  -2   1    0.04    0.11 
  11   2  -1   -0.03    0.12 
 -11   2   1    0.16    0.13 
 -11   2   1    0.12    0.16 
 -10  -2   1   25.74    1.16 
 -10  -2   1   25.44    1.02 
  10  -2  -1   26.48    1.12 
  10  -2  -1   25.53    1.03 
  10   2  -1   24.82    1.00 
 -10   2   1   26.89    1.05 
 -10   2   1   25.39    1.12 
 -10   2   1   26.90    0.97 
   9  -2  -1   17.20    0.73 
   9  -2  -1   15.70    0.76 
  -9  -2   1   16.87    0.71 
  -9  -2   1   16.47    0.82 
   9   2  -1   15.02    0.67 
   9   2  -1   16.06    0.55 
   9   2  -1   15.51    0.60 
  -9   2   1   15.97    0.72 
  -9   2   1   15.57    0.64 
  -9   2   1   15.50    0.77 
   8  -2  -1    7.87    0.44 
  -8  -2   1    7.70    0.41 
   8  -2  -1    8.66    0.47 
  -8  -2   1    8.82    0.53 
  -8   2   1    8.06    0.38 
   8   2  -1    8.15    0.31 
  -8   2   1    7.91    0.45 
   8   2  -1    7.92    0.35 
   8   2  -1    7.76    0.40 
  -8   2   1    7.72    0.47 
  -7  -2   1  185.11    5.59 
   7  -2  -1  189.67    5.64 
  -7  -2   1  189.56    5.85 
   7  -2  -1  198.88    5.77 
   7   2  -1  192.53    5.49 
   7   2  -1  198.51    5.71 
   7   2  -1  189.66    5.82 
  -7   2   1  185.82    5.79 
  -7   2   1  194.13    5.69 
  -7   2   1  190.32    5.55 
   7   2  -1  184.89    5.72 
   6  -2  -1   63.23    1.99 
   6  -2  -1   58.78    2.02 
  -6  -2   1   63.53    2.11 
  -6  -2   1   63.58    1.95 
  -6   2   1   64.96    2.04 
   6   2  -1   66.12    2.11 
   6   2  -1   62.80    1.95 
  -6   2   1   63.77    1.91 
  -6   2   1   62.27    2.05 
   6   2  -1   62.48    1.95 
  -5  -2   1  167.47    4.97 
   5  -2  -1  162.96    5.00 
  -5  -2   1  169.62    5.21 
   5  -2  -1  175.05    5.13 
  -5   2   1  171.27    4.94 
  -5   2   1  170.77    5.14 
   5   2  -1  174.42    5.07 
   5   2  -1  176.53    5.22 
  -5   2   1  168.42    5.09 
   5   2  -1  177.85    5.08 
   4  -2  -1    4.97    0.23 
   4  -2  -1    4.55    0.25 
  -4  -2   1    4.39    0.19 
  -4  -2   1    4.57    0.19 
  -4  -2   1    4.44    0.21 
  -4  -2   1    3.73    0.27 
   4   2  -1    4.03    0.18 
   4   2  -1    4.45    0.30 
  -4   2   1    4.29    0.28 
  -4   2   1    4.14    0.25 
   3  -2  -1  147.78    4.62 
   3  -2  -1  159.39    4.51 
  -3  -2   1  150.95    4.70 
   3  -2  -1  161.70    4.50 
  -3   2   1  158.45    4.64 
   3   2  -1  153.55    4.51 
  -3   2   1  160.60    4.63 
   3   2  -1  160.17    4.73 
   2  -2  -1  148.26    3.99 
  -2  -2   1  138.06    4.04 
  -2  -2   1  131.29    4.18 
   2  -2  -1  144.30    3.99 
   2  -2  -1  135.37    4.10 
   2   2  -1  137.75    4.18 
  -2   2   1  138.98    4.12 
  -2   2   1  141.83    4.11 
   2   2  -1  138.18    4.03 
  -1  -2   1  209.10    6.96 
   1  -2  -1  223.42    6.33 
  -1  -2   1  221.45    6.29 
  -1   2   1  202.14    6.58 
  -1   2   1  217.35    6.35 
   1   2  -1  221.10    6.40 
   1   2  -1  220.04    6.29 
   0  -2  -1   13.65    0.43 
   0  -2   1   12.93    0.48 
   0  -2  -1   13.19    0.43 
   0   2  -1   13.62    0.48 
   0   2  -1   13.04    0.47 
   0   2   1   13.84    0.51 
  -1  -2  -1   22.80    0.74 
   1  -2   1   22.17    0.76 
   1   2   1   21.55    0.74 
  -1   2  -1   22.88    0.77 
  -1   2  -1   22.23    0.77 
   1   2   1   23.43    0.78 
  -2  -2  -1  191.44    5.53 
  -2  -2  -1  196.29    5.53 
   2  -2   1  197.54    5.75 
  -2  -2  -1  186.55    5.70 
  -2   2  -1  194.89    5.66 
  -2   2  -1  200.38    5.75 
   2   2   1  190.58    5.73 
   3  -2   1   67.97    1.94 
  -3  -2  -1   67.89    2.09 
  -3  -2  -1   66.50    1.97 
   3  -2   1   65.57    2.09 
  -3  -2  -1   66.07    1.98 
   3  -2   1   67.77    1.94 
  -3   2  -1   68.48    2.09 
   3   2   1   66.22    2.01 
   3   2   1   67.27    2.09 
  -3   2  -1   68.80    2.11 
  -4  -2  -1    7.60    0.37 
   4  -2   1    7.98    0.31 
   4  -2   1    7.85    0.30 
   4  -2   1    8.14    0.38 
  -4  -2  -1    7.38    0.31 
  -4   2  -1    7.86    0.38 
   4   2   1    7.96    0.31 
  -4   2  -1    7.60    0.38 
   4   2   1    7.90    0.37 
   5  -2   1   16.78    0.62 
  -5  -2  -1   16.66    0.61 
  -5  -2  -1   16.65    0.69 
   5   2   1   16.67    0.68 
   5   2   1   17.48    0.57 
  -5   2  -1   16.84    0.69 
   5   2   1   17.26    0.61 
  -5   2  -1   16.87    0.68 
  -6  -2  -1    7.80    0.43 
  -6  -2  -1    7.72    0.37 
   6  -2   1    7.18    0.38 
   6  -2   1    8.30    0.43 
  -6   2  -1    8.10    0.42 
   6   2   1    8.18    0.42 
   6   2   1    7.94    0.36 
   6   2   1    7.48    0.33 
  -6   2  -1    7.92    0.44 
  -7  -2  -1  150.84    4.53 
   7  -2   1  149.24    4.74 
   7  -2   1  156.50    4.70 
  -7  -2  -1  153.11    4.73 
   7  -2   1  153.36    4.56 
  -7   2  -1  149.17    4.72 
  -7   2  -1  151.84    4.44 
   7   2   1  154.61    4.65 
   7   2   1  152.07    4.47 
   7   2   1  152.70    4.70 
  -7   2  -1  158.55    4.63 
  -8  -2  -1    7.89    0.42 
  -8  -2  -1    8.26    0.50 
   8  -2   1    7.20    0.46 
   8  -2   1    8.37    0.45 
  -8   2  -1    7.77    0.48 
  -8   2  -1    7.80    0.45 
  -8   2  -1    7.44    0.35 
   8   2   1    8.15    0.42 
   8   2   1    8.24    0.38 
  -9  -2  -1   12.55    0.59 
  -9  -2  -1   11.24    0.66 
   9  -2   1   12.72    0.66 
   9  -2   1   11.67    0.59 
  -9   2  -1   12.73    0.62 
   9   2   1   11.97    0.58 
  -9   2  -1   11.98    0.50 
   9   2   1   12.01    0.53 
  -9   2  -1   12.19    0.66 
  10  -2   1   50.45    1.70 
 -10  -2  -1   43.33    1.69 
 -10  -2  -1   42.61    1.54 
  10  -2   1   44.55    1.56 
  10   2   1   41.24    1.55 
 -10   2  -1   42.38    1.68 
 -10   2  -1   42.79    1.58 
  11  -2   1   11.22    0.67 
 -11  -2  -1   10.49    0.69 
  11  -2   1   11.29    0.61 
 -11  -2  -1   10.29    0.59 
  11   2   1   10.99    0.60 
 -11   2  -1   11.58    0.71 
  12  -2   1   10.89    0.62 
  12  -2   1   11.77    0.70 
 -12  -2  -1   10.43    0.62 
 -12  -2  -1   11.34    0.75 
 -12   2  -1   10.24    0.71 
  12   2   1   10.53    0.62 
  13  -2   1   19.51    0.91 
  13  -2   1   19.88    1.00 
 -13  -2  -1   17.93    0.90 
 -13   2  -1   18.62    1.05 
  13   2   1   18.49    0.89 
 -14  -2  -1    5.39    0.54 
  14  -2   1    6.56    0.66 
  14  -2   1    5.96    0.56 
  14   2   1    4.00    0.45 
 -15  -2  -1    3.35    0.45 
  15  -2   1    4.36    0.54 
  15  -2   1    4.52    0.48 
  15   2   1    3.58    0.43 
  16  -2   1   23.53    1.24 
  16  -2   1   23.93    1.22 
  16   2   1   23.32    1.10 
  17  -2   1    7.88    0.78 
  17   2   1    7.91    0.61 
  18  -2   1    9.55    0.82 
  18   2   1   11.49    0.72 
  18  -3  -1    6.08    0.72 
  17  -3  -1    3.09    0.50 
 -17  -3   1    2.93    0.49 
  17   3  -1    2.78    0.28 
 -16  -3   1    0.16    0.20 
  16  -3  -1    0.36    0.22 
  16  -3  -1    0.28    0.28 
  16   3  -1    0.34    0.16 
 -15  -3   1    2.85    0.42 
  15  -3  -1    2.32    0.43 
  15  -3  -1    2.98    0.40 
  15   3  -1    3.12    0.30 
 -14  -3   1    0.61    0.23 
  14  -3  -1    0.44    0.25 
  14  -3  -1    0.38    0.20 
 -14   3   1    0.47    0.21 
  14   3  -1    0.30    0.15 
  13  -3  -1   11.13    0.65 
 -13  -3   1   11.53    0.68 
  13  -3  -1   10.63    0.72 
 -13   3   1    9.26    0.62 
  13   3  -1   10.55    0.52 
 -13   3   1   11.70    0.78 
 -12  -3   1    0.68    0.20 
  12  -3  -1    0.77    0.26 
  12  -3  -1    0.76    0.22 
 -12  -3   1    0.56    0.25 
  12   3  -1    0.92    0.17 
 -12   3   1    0.81    0.22 
 -12   3   1    0.82    0.26 
  11  -3  -1    2.38    0.35 
 -11  -3   1    2.05    0.29 
 -11  -3   1    2.91    0.42 
  11  -3  -1    2.22    0.31 
 -11   3   1    2.47    0.37 
 -11   3   1    2.40    0.34 
  11   3  -1    2.42    0.23 
 -10  -3   1    0.28    0.13 
 -10  -3   1    0.08    0.14 
  10  -3  -1    0.23    0.15 
 -10   3   1    0.00    0.12 
 -10   3   1    0.17    0.14 
  10   3  -1    0.27    0.10 
  -9  -3   1   45.23    1.69 
   9  -3  -1   43.35    1.53 
  -9  -3   1   41.16    1.48 
  -9   3   1   43.75    1.59 
  -9   3   1   44.42    1.62 
   9   3  -1   46.13    1.37 
   9   3  -1   39.39    1.36 
  -8  -3   1   28.77    1.06 
   8  -3  -1   30.54    1.11 
   8  -3  -1   31.89    1.15 
  -8  -3   1   29.27    1.22 
  -8   3   1   29.29    1.16 
  -8   3   1   28.72    1.16 
   7  -3  -1    8.07    0.43 
  -7  -3   1    7.88    0.49 
  -7  -3   1    8.13    0.39 
   7  -3  -1    7.59    0.41 
  -7   3   1    7.54    0.46 
  -7   3   1    7.70    0.45 
   7   3  -1    7.91    0.31 
   6  -3  -1    0.41    0.11 
  -6  -3   1    0.42    0.09 
  -6  -3   1    0.64    0.15 
   6  -3  -1    0.69    0.13 
   6   3  -1    0.46    0.14 
  -6   3   1    0.40    0.13 
   6   3  -1    0.68    0.09 
  -6   3   1    0.59    0.13 
  -5  -3   1  242.30    6.90 
  -5  -3   1  237.80    7.25 
   5  -3  -1  231.94    6.96 
   5  -3  -1  246.47    7.16 
  -5  -3   1  239.35    6.94 
  -5   3   1  238.35    7.14 
   5   3  -1  248.67    6.95 
   5   3  -1  247.12    7.29 
  -5   3   1  240.43    7.18 
   4  -3  -1   75.14    2.21 
   4  -3  -1   74.30    2.30 
   4  -3  -1   74.35    2.22 
  -4  -3   1   75.78    2.14 
  -4  -3   1   73.60    2.40 
  -4   3   1   75.40    2.32 
  -4   3   1   75.54    2.38 
   4   3  -1   74.15    2.22 
   4   3  -1   73.42    2.42 
   3  -3  -1   26.09    0.86 
   3  -3  -1   25.46    0.79 
   3  -3  -1   26.03    0.79 
  -3  -3   1   25.26    0.94 
   3   3  -1   24.87    0.94 
  -3   3   1   26.29    0.87 
  -3   3   1   25.98    0.95 
   3   3  -1   25.07    0.84 
   2  -3  -1    2.46    0.14 
  -2  -3   1    2.12    0.19 
  -2   3   1    2.82    0.22 
   2   3  -1    2.20    0.16 
   2   3  -1    2.30    0.18 
  -2   3   1    2.25    0.14 
   1  -3  -1  341.23   10.66 
  -1  -3   1  355.02   10.23 
  -1  -3   1  347.88   10.98 
  -1   3   1  336.88   10.69 
  -1   3   1  371.71   10.16 
   1   3  -1  336.24   10.98 
   0  -3  -1    0.82    0.08 
   0  -3   1    0.69    0.10 
   0  -3   1    0.60    0.10 
   0  -3  -1    0.98    0.09 
   0   3  -1    0.48    0.09 
   0   3   1    0.71    0.12 
  -1  -3  -1  200.47    5.96 
   1  -3   1  205.48    5.97 
  -1   3  -1  198.74    5.92 
  -1   3  -1  200.11    5.98 
   1   3   1  204.10    5.92 
   1   3   1  202.54    5.94 
  -2  -3  -1  111.30    3.36 
   2  -3   1  113.87    3.38 
   2   3   1  113.19    3.35 
  -2   3  -1  111.61    3.37 
   2   3   1  106.10    3.37 
  -2   3  -1  112.46    3.38 
   3  -3   1  138.93    4.27 
  -3  -3  -1  143.38    4.07 
  -3  -3  -1  142.43    4.26 
  -3  -3  -1  142.46    4.07 
  -3   3  -1  142.24    4.28 
  -3   3  -1  143.77    4.27 
   3   3   1  140.17    4.30 
   3   3   1  141.81    4.22 
  -4  -3  -1  139.14    3.99 
  -4  -3  -1  138.79    4.19 
   4  -3   1  140.37    3.97 
  -4  -3  -1  134.14    4.00 
   4  -3   1  141.36    3.97 
   4  -3   1  135.96    4.18 
   4   3   1  137.34    4.22 
  -4   3  -1  136.37    4.18 
  -4   3  -1  139.29    4.20 
  -5  -3  -1  383.29   11.03 
   5  -3   1  368.56   11.00 
   5  -3   1  344.84   10.66 
   5  -3   1  380.63   10.66 
  -5  -3  -1  368.91   10.73 
   5   3   1  380.31   11.04 
  -5   3  -1  380.86   10.88 
  -5   3  -1  378.63   11.03 
   6  -3   1    1.42    0.16 
   6  -3   1    1.71    0.21 
  -6  -3  -1    0.97    0.18 
  -6  -3  -1    1.32    0.16 
   6   3   1    1.19    0.10 
   6   3   1    1.10    0.19 
  -6   3  -1    1.67    0.23 
   6   3   1    1.04    0.09 
  -6   3  -1    1.21    0.21 
  -7  -3  -1   27.98    1.08 
  -7  -3  -1   26.09    0.95 
   7  -3   1   25.83    0.97 
   7  -3   1   28.14    1.05 
   7   3   1   27.05    1.06 
   7   3   1   25.99    0.90 
  -7   3  -1   27.93    1.07 
  -7   3  -1   25.60    1.05 
  -8  -3  -1    0.89    0.16 
   8  -3   1    1.51    0.22 
  -8  -3  -1    1.01    0.21 
  -8   3  -1    1.63    0.24 
  -8   3  -1    1.17    0.22 
   8   3   1    1.35    0.16 
  -9  -3  -1  185.08    5.61 
   9  -3   1  193.64    5.87 
   9  -3   1  189.49    5.63 
  -9  -3  -1  187.33    5.86 
   9   3   1  181.36    5.67 
  -9   3  -1  186.50    5.84 
  -9   3  -1  192.97    5.74 
 -10  -3  -1    0.62    0.22 
  10  -3   1    0.59    0.21 
 -10  -3  -1    0.72    0.18 
  10  -3   1    0.55    0.17 
  10   3   1    0.67    0.15 
 -10   3  -1    0.67    0.20 
 -10   3  -1    0.85    0.22 
  11  -3   1   15.04    0.82 
 -11  -3  -1   16.77    0.89 
 -11  -3  -1   15.07    0.75 
  11  -3   1   15.38    0.75 
 -11   3  -1   16.30    0.80 
  11   3   1   14.27    0.67 
 -11   3  -1   16.42    0.87 
 -12  -3  -1   14.81    0.89 
 -12  -3  -1   14.67    0.77 
  12  -3   1   14.73    0.76 
 -12   3  -1   15.46    0.88 
 -12   3  -1   14.96    0.79 
  12   3   1   13.96    0.67 
  13  -3   1   76.78    2.61 
  13  -3   1   82.07    2.78 
 -13  -3  -1   75.57    2.63 
  13   3   1   73.15    2.53 
  14  -3   1   14.04    0.88 
  14  -3   1   16.09    0.84 
 -14  -3  -1   16.94    0.89 
  14   3   1   15.86    0.75 
  15  -3   1   16.27    0.87 
  15  -3   1   17.62    0.99 
 -15  -3  -1   15.20    0.90 
  15   3   1   15.75    0.77 
  16  -3   1    0.50    0.24 
  16  -3   1    0.65    0.31 
 -16  -3  -1    0.24    0.22 
  16   3   1    0.23    0.17 
  17  -3   1   26.89    1.38 
  17   3   1   26.31    1.09 
 -17  -4   1    8.14    0.78 
  17  -4  -1    6.22    0.61 
  17  -4  -1    7.29    0.75 
  16  -4  -1    0.40    0.23 
  16  -4  -1   -0.07    0.22 
 -16  -4   1    0.03    0.20 
  15  -4  -1   11.81    0.82 
  15  -4  -1   12.94    0.76 
 -15  -4   1   11.22    0.77 
 -15   4   1   11.53    0.76 
  14  -4  -1   26.68    1.17 
 -14  -4   1   23.72    1.17 
  14  -4  -1   28.46    1.29 
 -14   4   1   24.81    1.20 
 -13  -4   1   33.29    1.36 
  13  -4  -1   31.47    1.32 
  13  -4  -1   32.39    1.43 
 -13   4   1   30.74    1.39 
 -13   4   1   33.55    1.50 
  12  -4  -1    0.48    0.25 
 -12  -4   1    0.49    0.19 
  12  -4  -1    0.32    0.19 
 -12  -4   1    0.28    0.20 
 -12   4   1    0.33    0.21 
 -12   4   1    0.42    0.20 
 -11  -4   1    0.28    0.14 
 -11  -4   1    0.44    0.21 
  11  -4  -1    0.33    0.17 
 -11   4   1    0.68    0.22 
 -11   4   1    0.15    0.15 
 -10  -4   1   33.66    1.45 
 -10  -4   1   33.18    1.25 
  10  -4  -1   34.04    1.30 
 -10   4   1   32.73    1.36 
 -10   4   1   33.94    1.38 
   9  -4  -1  166.37    5.00 
  -9  -4   1  162.57    5.25 
  -9  -4   1  167.38    4.96 
  -9   4   1  167.05    5.15 
  -9   4   1  162.18    5.16 
  -8  -4   1    2.24    0.24 
   8  -4  -1    2.51    0.27 
  -8  -4   1    1.85    0.29 
  -8   4   1    2.71    0.31 
   8   4  -1    2.47    0.16 
  -8   4   1    2.50    0.34 
   7  -4  -1   11.36    0.50 
   7  -4  -1    7.29    0.42 
  -7  -4   1    9.39    0.42 
  -7  -4   1    9.19    0.55 
   7   4  -1    9.26    0.37 
  -7   4   1    9.19    0.50 
  -7   4   1    9.79    0.57 
  -6  -4   1  116.52    3.37 
   6  -4  -1  114.95    3.44 
  -6  -4   1  117.27    3.40 
  -6  -4   1  110.32    3.66 
   6  -4  -1  113.08    3.54 
  -6   4   1  114.33    3.59 
   6   4  -1  119.49    3.72 
   6   4  -1  113.95    3.40 
  -6   4   1  117.23    3.65 
  -5  -4   1   38.94    1.19 
   5  -4  -1   39.05    1.25 
   5  -4  -1   41.40    1.33 
  -5  -4   1   39.36    1.17 
  -5  -4   1   38.13    1.43 
   5   4  -1   40.48    1.46 
  -5   4   1   38.95    1.35 
   5   4  -1   39.45    1.26 
  -5   4   1   39.32    1.44 
   4  -4  -1    2.83    0.16 
   4  -4  -1    2.53    0.15 
   4  -4  -1    2.95    0.20 
  -4  -4   1    2.44    0.27 
   4   4  -1    2.60    0.29 
  -4   4   1    2.43    0.20 
   4   4  -1    2.71    0.19 
  -4   4   1    2.61    0.29 
   3  -4  -1   45.38    1.35 
   3  -4  -1   46.18    1.47 
   3  -4  -1   46.59    1.34 
  -3  -4   1   45.57    1.58 
   3   4  -1   45.86    1.48 
  -3   4   1   46.20    1.60 
  -3   4   1   46.20    1.47 
   3   4  -1   47.66    1.58 
   2  -4  -1   33.80    1.11 
  -2  -4   1   34.70    1.23 
  -2   4   1   33.49    1.11 
   2   4  -1   35.98    1.17 
  -2   4   1   35.62    1.26 
   2   4  -1   35.86    1.20 
   1  -4  -1    7.91    0.34 
  -1  -4   1    8.60    0.39 
  -1  -4   1    8.86    0.41 
   1  -4  -1    8.77    0.34 
   1   4  -1    8.47    0.41 
  -1   4   1    8.15    0.44 
   0  -4   1   24.67    0.86 
   0  -4  -1   24.44    0.81 
   0  -4   1   23.95    0.85 
   0  -4  -1   23.95    0.80 
   0   4  -1   23.07    0.88 
   0   4   1   24.21    0.92 
  -1  -4  -1   91.19    2.85 
  -1  -4  -1   94.32    2.83 
   1  -4   1   96.59    2.88 
   1   4   1   94.52    2.90 
  -1   4  -1   92.16    2.86 
  -1   4  -1   92.49    2.90 
  -2  -4  -1   33.91    1.13 
   2  -4   1   33.70    1.14 
   2   4   1   34.27    1.13 
   2   4   1   33.39    1.17 
  -2   4  -1   32.84    1.19 
  -2   4  -1   32.89    1.14 
  -3  -4  -1   10.38    0.47 
   3  -4   1   10.49    0.47 
  -3   4  -1   10.62    0.48 
  -3   4  -1   10.29    0.52 
   3   4   1   11.09    0.49 
   3   4   1   10.24    0.49 
   4  -4   1  207.66    6.29 
  -4  -4  -1  211.16    6.04 
  -4  -4  -1  215.76    6.03 
  -4  -4  -1  212.34    6.30 
   4   4   1  201.61    6.34 
  -4   4  -1  210.49    6.29 
   4   4   1  214.76    6.19 
  -4   4  -1  208.08    6.30 
  -5  -4  -1   30.98    0.98 
  -5  -4  -1   31.19    1.14 
   5  -4   1   30.28    0.97 
   5  -4   1   31.54    0.97 
   5  -4   1   30.33    1.11 
  -5  -4  -1   30.58    1.00 
   5   4   1   31.41    1.08 
  -5   4  -1   31.34    1.14 
   5   4   1   30.96    1.19 
  -5   4  -1   30.23    1.18 
   6  -4   1   37.68    1.38 
  -6  -4  -1   38.98    1.28 
   6  -4   1   40.13    1.27 
  -6  -4  -1   39.71    1.43 
   6   4   1   39.97    1.47 
  -6   4  -1   38.51    1.41 
  -6   4  -1   40.60    1.46 
  -7  -4  -1    1.14    0.16 
  -7  -4  -1    0.94    0.20 
   7  -4   1    0.99    0.19 
   7  -4   1    1.28    0.18 
  -7   4  -1    1.21    0.23 
  -7   4  -1    0.75    0.18 
  -8  -4  -1   23.77    0.90 
  -8  -4  -1   23.35    1.02 
   8  -4   1   23.75    0.92 
  -8   4  -1   23.03    1.01 
  -8   4  -1   23.38    1.03 
  -9  -4  -1    1.11    0.20 
  -9  -4  -1    0.51    0.18 
   9  -4   1    1.83    0.26 
  -9   4  -1    1.02    0.24 
  -9   4  -1    1.16    0.24 
  10  -4   1    0.44    0.18 
 -10  -4  -1    0.23    0.15 
 -10  -4  -1    0.31    0.14 
 -10   4  -1    0.29    0.17 
 -10   4  -1    0.17    0.15 
  11  -4   1    2.72    0.35 
 -11  -4  -1    3.41    0.44 
 -11  -4  -1    3.01    0.36 
 -11   4  -1    2.95    0.40 
 -11   4  -1    3.36    0.43 
  12  -4   1   14.64    0.77 
 -12  -4  -1   14.89    0.88 
 -12  -4  -1   15.16    0.78 
 -12   4  -1   13.46    0.80 
 -12   4  -1   13.78    0.85 
  13  -4   1    1.96    0.33 
 -13  -4  -1    1.78    0.31 
 -13   4  -1    1.40    0.32 
  14  -4   1    0.74    0.25 
 -14  -4  -1    0.82    0.25 
 -14   4  -1    0.33    0.22 
  15  -4   1    0.03    0.20 
 -15  -4  -1    0.14    0.19 
 -16  -4  -1    1.37    0.33 
  16  -4   1    1.29    0.32 
  16  -4   1    2.04    0.45 
  17  -4   1    0.25    0.30 
  17  -4   1    0.36    0.23 
 -17  -4  -1    0.19    0.24 
  16  -5  -1    1.92    0.36 
 -16  -5   1    1.77    0.40 
  15  -5  -1   -0.10    0.18 
 -15  -5   1   -0.11    0.16 
 -15   5   1   -0.09    0.17 
  14  -5  -1    0.16    0.21 
 -14  -5   1    0.39    0.20 
 -14   5   1    0.43    0.26 
  13  -5  -1   -0.04    0.16 
 -13  -5   1   -0.05    0.14 
 -13   5   1    0.16    0.17 
 -13   5   1    0.10    0.18 
  12  -5  -1   11.28    0.66 
 -12  -5   1    9.39    0.60 
 -12   5   1    8.16    0.64 
 -12   5   1    8.97    0.66 
  11  -5  -1   37.59    1.46 
 -11  -5   1   39.86    1.66 
 -11  -5   1   37.24    1.43 
 -11   5   1   37.71    1.60 
 -11   5   1   37.67    1.56 
  10  -5  -1   11.53    0.64 
 -10  -5   1   12.38    0.62 
 -10  -5   1   12.13    0.77 
 -10   5   1   11.78    0.73 
 -10   5   1   11.83    0.69 
  -9  -5   1    4.10    0.32 
  -9  -5   1    5.60    0.47 
   9  -5  -1    4.95    0.37 
  -9   5   1    4.82    0.41 
  -9   5   1    4.20    0.48 
   8  -5  -1   71.40    2.18 
  -8  -5   1   65.96    2.38 
  -8  -5   1   68.26    2.14 
  -8   5   1   65.46    2.29 
  -8   5   1   65.48    2.38 
  -7  -5   1   37.37    1.20 
  -7  -5   1   36.28    1.42 
   7  -5  -1   35.86    1.24 
   7  -5  -1   35.31    1.29 
  -7   5   1   35.51    1.33 
   7   5  -1   35.07    1.18 
  -7   5   1   37.50    1.46 
   6  -5  -1   12.19    0.57 
  -6  -5   1   12.68    0.48 
   6  -5  -1   13.23    0.54 
  -6  -5   1   13.84    0.69 
  -6   5   1   12.22    0.59 
   6   5  -1   14.31    0.54 
  -6   5   1   13.36    0.72 
   5  -5  -1    6.28    0.35 
   5  -5  -1    6.58    0.30 
   5  -5  -1    6.63    0.30 
  -5  -5   1    5.70    0.41 
  -5   5   1    5.70    0.35 
   5   5  -1    7.18    0.46 
   5   5  -1    6.58    0.34 
  -5   5   1    6.16    0.45 
   4  -5  -1   11.24    0.39 
   4  -5  -1   11.30    0.39 
   4  -5  -1   10.47    0.46 
  -4  -5   1    9.89    0.55 
  -4   5   1   10.72    0.47 
  -4   5   1   10.18    0.59 
   4   5  -1   10.38    0.48 
   4   5  -1   10.51    0.55 
   3  -5  -1    1.68    0.17 
  -3  -5   1    1.68    0.23 
  -3   5   1    1.95    0.28 
  -3   5   1    1.95    0.16 
   3   5  -1    2.26    0.24 
   3   5  -1    1.84    0.23 
  -2  -5   1   17.54    0.75 
   2  -5  -1   17.58    0.64 
  -2  -5   1   17.35    0.71 
  -2   5   1   17.98    0.80 
  -2   5   1   18.62    0.65 
   2   5  -1   17.54    0.72 
  -1  -5   1   83.69    2.62 
   1  -5  -1   83.32    2.53 
   1  -5  -1   82.89    2.52 
  -1  -5   1   83.20    2.60 
  -1   5   1   82.59    2.67 
   1   5  -1   79.99    2.60 
   0  -5  -1   10.28    0.45 
   0  -5   1   10.98    0.49 
   0  -5   1   10.56    0.48 
   0  -5  -1   10.99    0.44 
   0   5   1   10.47    0.55 
   0   5  -1   10.66    0.53 
  -1  -5  -1   10.32    0.43 
  -1  -5  -1    9.86    0.45 
   1  -5   1   10.01    0.47 
  -1   5  -1   10.20    0.53 
   1   5   1   10.31    0.53 
   2  -5   1   14.57    0.60 
  -2  -5  -1   14.12    0.58 
  -2   5  -1   13.04    0.58 
   2   5   1   14.69    0.65 
  -2   5  -1   14.63    0.68 
   2   5   1   14.49    0.57 
   3  -5   1   10.60    0.51 
  -3  -5  -1   12.13    0.52 
   3   5   1   11.60    0.52 
  -3   5  -1   10.85    0.51 
   3   5   1   10.80    0.53 
  -3   5  -1   11.00    0.59 
   4  -5   1   81.25    2.59 
  -4  -5  -1   81.91    2.60 
  -4  -5  -1   82.37    2.38 
  -4  -5  -1   81.10    2.39 
   4   5   1   80.54    2.57 
   4   5   1   79.94    2.64 
  -4   5  -1   83.01    2.69 
  -4   5  -1   81.71    2.60 
  -5  -5  -1    9.86    0.39 
   5  -5   1    9.67    0.49 
   5  -5   1    9.29    0.34 
  -5  -5  -1    8.86    0.49 
   5  -5   1    9.50    0.35 
  -5  -5  -1    9.53    0.37 
  -5   5  -1    9.71    0.57 
   5   5   1    8.68    0.52 
  -5   5  -1    9.63    0.50 
   5   5   1    9.54    0.47 
  -6  -5  -1    7.46    0.36 
   6  -5   1    7.89    0.34 
   6  -5   1    7.04    0.42 
  -6  -5  -1    7.35    0.46 
   6   5   1    8.02    0.41 
  -6   5  -1    7.24    0.50 
   6   5   1    7.48    0.49 
  -6   5  -1    7.38    0.45 
  -7  -5  -1    2.25    0.23 
  -7  -5  -1    2.84    0.33 
   7  -5   1    2.36    0.22 
   7   5   1    2.22    0.23 
  -7   5  -1    2.15    0.33 
  -7   5  -1    2.30    0.30 
  -8  -5  -1  120.46    4.02 
   8  -5   1  128.22    3.80 
  -8  -5  -1  125.55    3.81 
   8   5   1  123.77    3.78 
  -8   5  -1  125.43    4.02 
  -8   5  -1  128.20    4.06 
  -9  -5  -1    5.40    0.46 
   9  -5   1    5.54    0.40 
  -9  -5  -1    5.82    0.39 
  -9   5  -1    5.17    0.44 
  -9   5  -1    5.62    0.48 
 -10  -5  -1    3.22    0.34 
  10  -5   1    2.59    0.33 
 -10  -5  -1    2.21    0.36 
 -10   5  -1    2.76    0.38 
 -10   5  -1    3.25    0.43 
  11  -5   1    0.10    0.15 
 -11  -5  -1    0.41    0.17 
 -11  -5  -1    0.30    0.18 
 -11   5  -1    0.52    0.21 
 -11   5  -1    0.45    0.21 
 -12  -5  -1   19.43    0.95 
  12  -5   1   19.55    0.95 
 -12   5  -1   19.88    1.05 
 -12   5  -1   20.75    1.07 
 -13  -5  -1   18.50    0.94 
  13  -5   1   17.78    0.92 
 -13   5  -1   18.44    1.01 
  14  -5   1   11.78    0.72 
 -14  -5  -1    9.82    0.69 
 -14   5  -1    9.64    0.75 
  15  -5   1   -0.17    0.17 
 -15  -5  -1    0.21    0.21 
 -15   5  -1    0.26    0.26 
 -16  -5  -1    6.61    0.70 
  16  -5   1    6.51    0.64 
 -16  -6   1    0.06    0.21 
 -15  -6   1    0.22    0.23 
  15  -6  -1    0.30    0.24 
 -15   6   1    0.26    0.24 
  14  -6  -1   13.39    0.82 
 -14  -6   1   12.17    0.81 
 -14   6   1   14.74    0.93 
 -13  -6   1    1.71    0.33 
  13  -6  -1    1.80    0.35 
 -13   6   1    1.47    0.36 
  12  -6  -1    0.79    0.24 
 -12  -6   1    1.19    0.26 
 -12   6   1    1.05    0.30 
  11  -6  -1    3.25    0.39 
 -11  -6   1    3.32    0.38 
 -11   6   1    3.29    0.48 
 -10  -6   1   16.95    0.97 
 -10  -6   1   17.57    0.80 
  10  -6  -1   17.94    0.83 
 -10   6   1   18.17    1.00 
  -9  -6   1    0.54    0.15 
  -9  -6   1    0.57    0.22 
   9  -6  -1    0.65    0.18 
  -9   6   1    0.52    0.17 
  -9   6   1    0.69    0.24 
  -8  -6   1    0.70    0.21 
  -8  -6   1    0.29    0.11 
   8  -6  -1    0.32    0.13 
  -8   6   1    0.31    0.15 
  -8   6   1    0.64    0.24 
   7  -6  -1   22.36    0.86 
  -7  -6   1   22.89    0.82 
  -7  -6   1   21.69    1.02 
  -7   6   1   23.64    1.12 
   7   6  -1   23.01    0.86 
  -7   6   1   22.55    0.94 
  -6  -6   1   10.26    0.60 
   6  -6  -1    9.76    0.49 
   6  -6  -1    9.80    0.45 
  -6  -6   1   10.64    0.40 
  -6   6   1    9.67    0.51 
  -6   6   1   10.35    0.66 
   6   6  -1    9.74    0.48 
   5  -6  -1    4.90    0.26 
   5  -6  -1    4.43    0.30 
  -5  -6   1    4.35    0.37 
  -5   6   1    5.02    0.32 
   5   6  -1    4.95    0.32 
  -5   6   1    4.80    0.50 
  -4  -6   1   23.87    1.02 
   4  -6  -1   25.08    0.80 
   4  -6  -1   23.54    0.89 
   4   6  -1   25.60    1.02 
  -4   6   1   25.87    0.92 
   4   6  -1   24.67    0.95 
  -4   6   1   26.28    1.12 
  -3  -6   1   95.04    2.94 
  -3  -6   1   87.59    2.87 
   3  -6  -1   88.14    2.76 
  -3   6   1   88.58    2.77 
  -3   6   1   90.56    2.99 
   3   6  -1   89.12    2.83 
  -2  -6   1   40.36    1.47 
   2  -6  -1   40.35    1.33 
   2  -6  -1   39.37    1.32 
  -2  -6   1   40.79    1.42 
  -2   6   1   41.59    1.54 
   2   6  -1   40.45    1.43 
   1  -6  -1    0.17    0.08 
  -1  -6   1    0.17    0.09 
  -1  -6   1    0.19    0.10 
   1  -6  -1    0.12    0.07 
   1   6  -1    0.11    0.10 
  -1   6   1    0.08    0.11 
   0  -6  -1   17.18    0.65 
   0  -6  -1   15.80    0.66 
   0  -6   1   18.45    0.72 
   0  -6   1   16.83    0.71 
   0   6   1   17.29    0.80 
   0   6  -1   16.66    0.76 
  -1  -6  -1   15.01    0.60 
   1  -6   1   15.30    0.65 
  -1  -6  -1   15.02    0.62 
   1  -6   1   15.15    0.64 
   1   6   1   15.13    0.72 
  -1   6  -1   15.08    0.73 
   2  -6   1    8.83    0.45 
  -2  -6  -1    8.73    0.43 
  -2  -6  -1    8.33    0.42 
  -2   6  -1    8.44    0.44 
  -2   6  -1    9.67    0.55 
   2   6   1    8.83    0.50 
  -3  -6  -1  140.26    4.25 
   3  -6   1  141.35    4.26 
   3   6   1  134.54    4.25 
  -3   6  -1  137.01    4.34 
  -3   6  -1  137.97    4.24 
   3   6   1  139.13    4.24 
   4  -6   1   18.59    0.77 
  -4  -6  -1   18.21    0.78 
  -4  -6  -1   18.91    0.60 
   4   6   1   16.98    0.78 
   4   6   1   18.90    0.80 
  -4   6  -1   19.81    0.79 
  -4   6  -1   19.19    0.90 
  -5  -6  -1   85.34    2.82 
  -5  -6  -1   87.77    2.60 
   5  -6   1   88.39    2.80 
   5  -6   1   87.20    2.54 
   5   6   1   86.71    2.77 
  -5   6  -1   87.21    2.82 
   5   6   1   87.70    2.88 
  -5   6  -1   88.36    2.95 
   6  -6   1    3.51    0.21 
   6  -6   1    2.20    0.27 
  -6  -6  -1    2.48    0.20 
  -6  -6  -1    2.19    0.29 
   6   6   1    2.28    0.26 
  -6   6  -1    2.21    0.28 
  -6   6  -1    2.61    0.37 
  -7  -6  -1   47.28    1.92 
   7  -6   1   51.80    1.74 
  -7  -6  -1   55.84    1.77 
  -7   6  -1   60.99    2.10 
  -7   6  -1   56.79    1.95 
   7   6   1   57.72    1.83 
  -8  -6  -1   53.78    1.94 
   8  -6   1   52.05    1.73 
  -8  -6  -1   52.84    1.75 
  -8   6  -1   53.38    2.02 
  -8   6  -1   50.35    1.89 
  -9  -6  -1   14.73    0.70 
   9  -6   1   16.14    0.71 
  -9  -6  -1   14.14    0.81 
  -9   6  -1   16.03    0.90 
  -9   6  -1   14.46    0.79 
 -10  -6  -1    0.11    0.12 
  10  -6   1    0.11    0.15 
 -10  -6  -1    0.14    0.16 
 -10   6  -1    0.23    0.21 
 -10   6  -1    0.05    0.15 
  11  -6   1   22.97    1.04 
 -11  -6  -1   23.14    1.04 
 -11  -6  -1   24.24    1.19 
 -11   6  -1   22.78    1.19 
 -11   6  -1   24.38    1.16 
 -12  -6  -1    0.99    0.25 
  12  -6   1    0.59    0.23 
 -12   6  -1    0.83    0.28 
 -12   6  -1    0.65    0.26 
  13  -6   1   10.84    0.70 
 -13  -6  -1   10.45    0.70 
 -13   6  -1   11.01    0.80 
 -14  -6  -1    0.54    0.24 
  14  -6   1    0.71    0.27 
 -14   6  -1    0.59    0.30 
 -15  -6  -1   39.82    1.74 
  15  -6   1   43.31    1.71 
 -15   6  -1   39.48    1.82 
 -14  -7   1    0.39    0.23 
  14  -7  -1    0.14    0.23 
 -14   7   1   -0.15    0.18 
  13  -7  -1   17.94    0.97 
 -13  -7   1   17.95    0.96 
 -13   7   1   18.04    1.11 
 -12  -7   1    4.25    0.47 
  12  -7  -1    3.81    0.46 
 -12   7   1    3.50    0.53 
  11  -7  -1   13.27    0.75 
 -11  -7   1   13.33    0.72 
 -11   7   1   15.02    0.96 
 -10  -7   1   17.35    0.83 
 -10  -7   1   20.40    1.09 
  10  -7  -1   18.51    0.87 
 -10   7   1   19.50    1.10 
  -9  -7   1   20.90    1.03 
  -9  -7   1   18.47    0.81 
   9  -7  -1   18.86    0.84 
  -9   7   1   18.52    1.06 
   8  -7  -1   45.39    1.57 
  -8  -7   1   43.24    1.77 
  -8  -7   1   45.27    1.52 
  -8   7   1   48.63    1.92 
   7  -7  -1   33.22    1.17 
  -7  -7   1   33.67    1.38 
  -7  -7   1   31.78    1.10 
  -7   7   1   33.36    1.48 
  -6  -7   1    1.53    0.27 
   6  -7  -1    1.99    0.21 
  -6  -7   1    2.08    0.15 
   6   7  -1    1.85    0.24 
  -6   7   1    1.62    0.33 
  -5  -7   1    0.22    0.14 
   5  -7  -1    0.19    0.08 
  -5   7   1    0.14    0.17 
   5   7  -1    0.26    0.13 
   4  -7  -1    3.99    0.21 
  -4  -7   1    3.55    0.39 
  -4   7   1    3.53    0.45 
   4   7  -1    4.94    0.35 
  -3  -7   1  132.29    4.33 
  -3  -7   1  136.11    4.29 
  -3   7   1  144.50    4.45 
   3   7  -1  139.00    4.26 
  -2  -7   1   31.70    1.18 
  -2  -7   1   29.85    1.21 
   2   7  -1   31.46    1.21 
  -2   7   1   30.96    1.31 
  -1  -7   1    3.73    0.32 
  -1  -7   1    3.51    0.30 
  -1   7   1    3.66    0.42 
   1   7  -1    3.69    0.38 
   0  -7   1    2.45    0.28 
   0  -7   1    2.32    0.27 
   0  -7  -1    2.48    0.24 
   0   7  -1    2.09    0.31 
   0   7   1    2.58    0.35 
  -1  -7  -1   75.75    2.51 
   1  -7   1   82.38    2.58 
   1  -7   1   78.22    2.55 
  -1   7  -1   81.19    2.68 
   1   7   1   79.00    2.66 
  -2  -7  -1   37.74    1.34 
   2  -7   1   38.19    1.36 
   2   7   1   38.85    1.47 
  -2   7  -1   38.83    1.51 
  -3  -7  -1    0.17    0.11 
  -3   7  -1    0.13    0.15 
  -3   7  -1    0.18    0.10 
   3   7   1    0.03    0.10 
  -4  -7  -1    4.90    0.36 
  -4  -7  -1    5.36    0.23 
   4   7   1    4.99    0.39 
  -4   7  -1    5.80    0.49 
  -4   7  -1    5.55    0.37 
  -5  -7  -1    2.72    0.19 
   5  -7   1    2.98    0.15 
  -5  -7  -1    3.57    0.35 
   5   7   1    2.74    0.31 
  -5   7  -1    2.92    0.41 
  -5   7  -1    3.14    0.32 
   6  -7   1    4.79    0.26 
  -6  -7  -1    4.77    0.29 
  -6  -7  -1    5.30    0.40 
   6   7   1    4.37    0.35 
  -6   7  -1    5.15    0.55 
  -6   7  -1    4.71    0.37 
  -7  -7  -1   27.27    0.99 
   7  -7   1   28.75    0.97 
  -7  -7  -1   23.03    1.11 
  -7   7  -1   27.47    1.27 
  -8  -7  -1    0.17    0.17 
  -8  -7  -1    0.08    0.11 
   8  -7   1    0.06    0.12 
  -8   7  -1    0.03    0.16 
   9  -7   1   17.90    0.77 
  -9  -7  -1   16.35    0.89 
  -9  -7  -1   16.69    0.78 
  -9   7  -1   17.51    1.01 
 -10  -7  -1    0.80    0.25 
 -10  -7  -1    0.58    0.19 
  10  -7   1    0.56    0.19 
 -10   7  -1    0.33    0.23 
 -11  -7  -1    0.04    0.14 
  11  -7   1    0.01    0.16 
 -11   7  -1   -0.15    0.15 
  12  -7   1    6.65    0.56 
 -12  -7  -1    6.50    0.53 
 -12   7  -1    6.31    0.71 
 -13  -7  -1    1.68    0.34 
  13  -7   1    1.73    0.35 
 -13   7  -1    1.11    0.35 
  14  -7   1    0.81    0.29 
 -14  -7  -1    1.10    0.32 
 -14   7  -1    1.07    0.35 
 -13  -8   1    1.36    0.31 
  13  -8  -1    1.62    0.35 
 -13   8   1    1.30    0.40 
  12  -8  -1   12.37    0.78 
 -12  -8   1   13.10    0.77 
 -12   8   1   12.95    0.95 
  11  -8  -1    1.42    0.29 
 -11  -8   1    0.74    0.22 
 -11   8   1    0.90    0.32 
  10  -8  -1    4.42    0.46 
 -10  -8   1    5.02    0.41 
 -10   8   1    4.75    0.64 
  -9  -8   1   16.76    0.76 
   9  -8  -1   17.43    0.80 
  -9   8   1   16.82    1.05 
   8  -8  -1    3.48    0.36 
  -8  -8   1    4.09    0.31 
  -8   8   1    5.17    0.64 
  -7  -8   1   17.57    0.69 
   7  -8  -1   17.70    0.75 
  -7   8   1   17.44    1.04 
  -6  -8   1   25.61    0.86 
   6  -8  -1   25.68    0.95 
  -6   8   1   25.69    1.29 
   5  -8  -1    0.54    0.12 
   5   8  -1    0.35    0.16 
  -5   8   1    0.44    0.22 
   4  -8  -1   -0.01    0.06 
   4   8  -1   -0.02    0.11 
  -4   8   1   -0.07    0.13 
   3  -8  -1    0.03    0.05 
  -3   8   1   -0.02    0.15 
   3   8  -1    0.31    0.16 
   2   8  -1   74.68    2.57 
  -2   8   1   77.86    2.71 
  -1   8   1    0.03    0.17 
   1   8  -1   -0.06    0.13 
   0   8  -1    3.43    0.41 
   0   8   1    3.51    0.43 
   1   8   1   29.21    1.24 
  -1   8  -1   27.85    1.23 
  -2   8  -1   47.80    1.86 
   2   8   1   49.60    1.83 
   3   8   1    2.72    0.36 
  -3   8  -1    3.06    0.44 
  -4  -8  -1    1.33    0.13 
  -4   8  -1    1.28    0.30 
   4   8   1    1.14    0.24 
   5  -8   1    5.71    0.26 
  -5  -8  -1    6.08    0.31 
   5   8   1    6.49    0.46 
  -5   8  -1    6.09    0.63 
   6  -8   1   50.13    1.55 
  -6  -8  -1   47.77    1.58 
  -6   8  -1   50.26    1.98 
   6   8   1   45.66    1.76 
   7  -8   1    0.12    0.10 
  -7  -8  -1    0.09    0.10 
  -7   8  -1    0.00    0.16 
  -8  -8  -1   12.88    0.63 
   8  -8   1   12.39    0.61 
  -8   8  -1   13.80    0.89 
   9  -8   1    0.34    0.16 
  -9  -8  -1    0.39    0.16 
  -9   8  -1    0.41    0.25 
  10  -8   1   18.97    0.87 
 -10  -8  -1   17.06    0.87 
 -10   8  -1   19.93    1.14 
  11  -8   1    2.55    0.37 
 -11  -8  -1    2.78    0.39 
 -11   8  -1    3.23    0.54 
 -12  -8  -1   25.61    1.22 
  12  -8   1   29.94    1.28 
 -12   8  -1   26.08    1.44 
  13  -8   1    0.25    0.24 
 -13  -8  -1    0.23    0.21 
 -11  -9   1    0.27    0.19 
  11  -9  -1    0.53    0.25 
 -10  -9   1    7.86    0.53 
 -10   9   1    7.99    0.86 
   9  -9  -1    1.35    0.27 
  -9  -9   1    1.94    0.28 
  -9   9   1    2.84    0.52 
  -8  -9   1   10.70    0.56 
   8  -9  -1   12.00    0.62 
  -8   9   1   11.58    0.88 
  -7  -9   1    0.03    0.09 
   7  -9  -1    0.09    0.12 
  -7   9   1   -0.23    0.14 
  -6  -9   1   11.82    0.49 
   6  -9  -1   12.74    0.58 
  -6   9   1   10.71    0.83 
   5  -9  -1    2.88    0.27 
  -5   9   1    3.26    0.51 
   4  -9  -1    1.05    0.15 
  -4   9   1    1.25    0.32 
   4   9  -1    0.88    0.23 
   3  -9  -1    3.47    0.21 
   3   9  -1    4.05    0.44 
  -3   9   1    3.72    0.51 
   2   9  -1   36.29    1.50 
  -2   9   1   38.80    1.65 
   1   9  -1   11.72    0.71 
  -1   9   1    9.87    0.73 
   0   9  -1    7.54    0.56 
   0   9   1    6.86    0.57 
  -1   9  -1    3.32    0.45 
   1   9   1    2.47    0.39 
   2   9   1    4.13    0.47 
  -2   9  -1    4.00    0.51 
  -3   9  -1   13.34    0.84 
   3   9   1   13.70    0.77 
  -4  -9  -1   15.48    0.57 
   4   9   1   15.35    0.81 
  -4   9  -1   12.91    0.87 
  -5  -9  -1    3.63    0.25 
   5  -9   1    3.36    0.23 
  -5   9  -1    3.23    0.49 
  -6  -9  -1    2.65    0.27 
   6  -9   1    2.83    0.24 
  -6   9  -1    2.66    0.47 
   7  -9   1    0.69    0.16 
  -7  -9  -1    0.41    0.15 
  -7   9  -1    0.91    0.31 
  -8  -9  -1    2.04    0.29 
   8  -9   1    2.47    0.30 
  -8   9  -1    2.33    0.45 
   9  -9   1   22.39    0.98 
  -9  -9  -1   23.98    1.02 
  -9   9  -1   23.40    1.32 
 -10  -9  -1    4.90    0.49 
  10  -9   1    4.85    0.48 
 -10   9  -1    5.37    0.70 
 -11  -9  -1    3.89    0.46 
  11  -9   1    4.31    0.49 
   9 -10  -1    6.19    0.49 
  -9 -10   1    6.05    0.46 
   8 -10  -1   10.83    0.62 
  -8 -10   1    9.60    0.55 
  -8  10   1   10.72    0.91 
   7 -10  -1    7.69    0.50 
  -7 -10   1    7.24    0.42 
  -7  10   1    6.54    0.79 
   6 -10  -1    2.61    0.31 
  -6  10   1    3.05    0.57 
   5 -10  -1   53.60    1.79 
  -5  10   1   54.16    2.28 
   4 -10  -1   24.42    0.91 
  -4  10   1   24.08    1.31 
   3 -10  -1    7.31    0.38 
   3  10  -1    7.16    0.57 
  -3  10   1    8.52    0.70 
  -2  10   1    0.34    0.23 
   2  10  -1    0.32    0.21 
   1  10  -1   30.14    1.38 
  -1  10   1   31.96    1.48 
   0  10  -1    2.65    0.43 
   0  10   1    3.03    0.47 
   1  10   1    1.30    0.31 
  -1  10  -1    1.09    0.30 
  -2  10  -1    6.05    0.66 
   2  10   1    5.28    0.58 
  -3  10  -1   25.39    1.29 
   3  10   1   24.34    1.18 
  -4 -10  -1    1.91    0.21 
  -4  10  -1    1.70    0.42 
  -5 -10  -1    0.10    0.11 
  -5  10  -1   -0.03    0.20 
   6 -10   1   17.90    0.74 
  -6 -10  -1   18.27    0.77 
  -6  10  -1   17.87    1.14 
  -7 -10  -1   12.48    0.65 
   7 -10   1   13.13    0.63 
  -7  10  -1   13.34    0.96 
  -8 -10  -1   -0.06    0.13 
   8 -10   1    0.04    0.14 
  -9 -10  -1    1.01    0.24 
   9 -10   1    0.88    0.24 
   6 -11  -1    7.10    0.49 
   5 -11  -1    2.27    0.29 
   4 -11  -1   40.92    1.43 
  -4  11   1   39.62    1.90 
  -3  11   1    3.54    0.58 
  -2  11   1    1.02    0.35 
  -1  11   1    0.12    0.25 
   1  11  -1   -0.11    0.20 
   0  11  -1   64.53    2.46 
   0  11   1   62.67    2.48 
  -1  11  -1    0.70    0.29 
   1  11   1    1.09    0.35 
  -2  11  -1   -0.02    0.18 
   2  11   1    0.11    0.21 
  -3  11  -1    0.10    0.24 
  -4 -11  -1   38.42    1.35 
  -4  11  -1   38.57    1.81 
  -5 -11  -1    3.67    0.35 
   6 -11   1    9.10    0.51 
  -6 -11  -1    9.40    0.55 
  18   0  -2    0.46    0.28 
  17   0  -2    0.08    0.22 
  16   0  -2    6.09    0.61 
  15   0  -2    0.24    0.21 
  14   0  -2   25.19    1.18 
 -14   0   2   26.55    1.16 
 -13   0   2   -0.03    0.17 
  13   0  -2    0.13    0.17 
 -13   0   2   -0.02    0.12 
  12   0  -2    0.91    0.24 
 -12   0   2    0.48    0.20 
  12   0  -2    1.06    0.22 
 -12   0   2    0.69    0.20 
 -11   0   2   -0.07    0.11 
  11   0  -2   -0.13    0.11 
 -11   0   2    0.03    0.13 
  11   0  -2    0.18    0.18 
 -10   0   2    4.25    0.46 
  10   0  -2    4.94    0.35 
  10   0  -2    4.25    0.42 
 -10   0   2    4.88    0.36 
  -9   0   2    0.02    0.11 
   9   0  -2    0.03    0.12 
   9   0  -2   -0.12    0.08 
  -9   0   2    0.06    0.08 
   8   0  -2    4.20    0.29 
  -8   0   2    4.18    0.24 
  -8   0   2    4.40    0.36 
  -8   0   2    4.48    0.30 
   8   0  -2    4.57    0.33 
  -7   0   2    0.05    0.05 
   7   0  -2    0.09    0.11 
   7   0  -2    0.05    0.07 
   7   0  -2    0.20    0.10 
  -7   0   2    0.00    0.06 
  -7   0   2    0.15    0.10 
  -6   0   2    5.33    0.33 
   6   0  -2    4.25    0.26 
   6   0  -2    4.32    0.29 
   6   0  -2    4.84    0.30 
  -6   0   2    4.53    0.22 
  -6   0   2    4.63    0.26 
  -5   0   2   -0.29    0.04 
  -5   0   2   -0.29    0.05 
  -5   0   2   -0.19    0.08 
   5   0  -2   -0.43    0.06 
   5   0  -2   -0.35    0.05 
   5   0  -2   -0.15    0.07 
   5   0  -2   -0.26    0.04 
   4   0  -2  236.95    6.62 
   4   0  -2  216.18    6.62 
  -4   0   2  233.29    6.63 
  -4   0   2  239.96    6.83 
  -4   0   2  232.89    6.65 
   4   0  -2  237.03    6.81 
   4   0  -2  214.61    6.86 
   3   0  -2   -0.58    0.06 
  -3   0   2   -0.16    0.06 
   3   0  -2   -0.36    0.06 
   3   0  -2   -0.20    0.05 
   3   0  -2    0.08    0.10 
  -3   0   2   -0.39    0.05 
  -3   0   2   -0.47    0.03 
  -2   0   2    0.98    0.11 
  -2   0   2    1.34    0.09 
   2   0  -2    0.94    0.11 
  -2   0   2    0.86    0.09 
   2   0  -2    0.97    0.08 
  -1   0   2   -0.23    0.03 
  -1   0   2   -0.18    0.04 
   1   0  -2   -0.22    0.04 
  -1   0   2   -0.37    0.03 
   1   0  -2   -0.26    0.03 
   0   0   2  490.53   14.00 
   0   0  -2  487.28   13.91 
   0   0   2  437.23   13.87 
   0   0   2  463.40   14.59 
   0   0   2  475.25   14.44 
   0   0  -2  468.47   14.68 
   1   0   2   -0.02    0.04 
   1   0   2   -0.02    0.04 
   1   0   2    0.12    0.04 
  -1   0  -2   -0.02    0.03 
  -1   0  -2   -0.10    0.03 
  -2   0  -2   11.67    0.44 
  -2   0  -2   11.66    0.40 
   2   0   2   11.66    0.40 
   2   0   2   11.40    0.44 
   2   0   2   11.71    0.42 
   3   0   2   -0.05    0.04 
   3   0   2   -0.08    0.04 
  -3   0  -2    0.09    0.04 
  -3   0  -2   -0.08    0.04 
   3   0   2    0.04    0.06 
  -4   0  -2  137.93    4.07 
   4   0   2  145.34    4.23 
   4   0   2  139.43    4.21 
  -4   0  -2  134.22    4.21 
   4   0   2  141.36    4.07 
  -5   0  -2    0.02    0.06 
   5   0   2    0.02    0.05 
   5   0   2    0.02    0.07 
   5   0   2    0.07    0.07 
  -5   0  -2    0.00    0.05 
   6   0   2   42.17    1.54 
  -6   0  -2   46.17    1.47 
   6   0   2   47.46    1.49 
   6   0   2   49.17    1.57 
  -6   0  -2   45.16    1.58 
   7   0   2    0.13    0.09 
  -7   0  -2    0.18    0.13 
  -7   0  -2    0.12    0.08 
   7   0   2    0.01    0.10 
   7   0   2    0.07    0.10 
  -8   0  -2  156.77    4.86 
  -8   0  -2  156.52    4.63 
   8   0   2  154.75    4.84 
   8   0   2  155.32    4.65 
  -9   0  -2    0.04    0.11 
  -9   0  -2    0.03    0.07 
   9   0   2    0.07    0.13 
   9   0   2   -0.02    0.10 
  10   0   2  136.15    4.40 
 -10   0  -2  141.97    4.20 
 -10   0  -2  138.21    4.45 
  10   0   2  135.72    4.22 
 -11   0  -2    0.07    0.18 
  11   0   2    0.39    0.22 
 -11   0  -2    0.05    0.12 
  11   0   2    0.12    0.15 
 -12   0  -2   56.23    2.15 
  12   0   2   54.90    1.93 
  12   0   2   55.42    2.05 
 -12   0  -2   55.35    1.92 
  13   0   2    0.01    0.17 
  13   0   2    0.01    0.13 
  14   0   2   33.71    1.46 
  15   0   2    0.18    0.22 
  16   0   2   -0.03    0.21 
  17   0   2    0.21    0.26 
  18   0   2   46.31    1.96 
  18  -1  -2   14.94    0.94 
  18   1  -2   14.85    0.86 
  17  -1  -2    8.53    0.71 
  17   1  -2    8.68    0.64 
  16  -1  -2    0.24    0.24 
  16   1  -2    0.15    0.20 
  15  -1  -2   21.61    1.09 
 -15  -1   2   19.87    1.03 
  15   1  -2   19.56    0.98 
 -14  -1   2   37.46    1.56 
  14  -1  -2   40.61    1.63 
  14   1  -2   39.90    1.55 
 -13  -1   2   17.70    0.89 
  13  -1  -2   18.99    0.86 
 -13  -1   2   18.21    1.04 
  13  -1  -2   18.05    0.94 
  13   1  -2   17.92    0.88 
 -13   1   2   18.34    1.03 
 -12  -1   2    6.87    0.49 
  12  -1  -2    7.68    0.50 
  12  -1  -2    7.55    0.55 
 -12  -1   2    7.54    0.61 
  12   1  -2    6.77    0.49 
 -12   1   2    7.02    0.47 
 -12   1   2    7.58    0.60 
 -11  -1   2   28.50    1.14 
  11  -1  -2   29.17    1.12 
  11  -1  -2   27.03    1.19 
 -11  -1   2   28.68    1.30 
  11   1  -2   27.64    1.14 
 -11   1   2   28.51    1.27 
 -11   1   2   27.82    1.07 
 -11   1   2   30.18    1.13 
 -10  -1   2   33.49    1.39 
 -10  -1   2   33.14    1.24 
  10  -1  -2   34.28    1.24 
  10  -1  -2   34.40    1.33 
  10   1  -2   32.87    1.17 
  10   1  -2   31.03    1.25 
 -10   1   2   34.07    1.38 
 -10   1   2   33.16    1.20 
 -10   1   2   34.08    1.23 
  -9  -1   2   12.31    0.58 
   9  -1  -2   12.08    0.58 
   9  -1  -2   12.24    0.64 
  -9  -1   2   12.19    0.68 
  -9   1   2   12.20    0.55 
   9   1  -2   11.65    0.53 
  -9   1   2   12.05    0.56 
  -9   1   2   12.88    0.66 
   9   1  -2   10.89    0.57 
   8  -1  -2  122.16    3.88 
  -8  -1   2  118.21    3.91 
  -8  -1   2  124.72    3.71 
   8  -1  -2  124.59    3.82 
   8  -1  -2  120.15    3.71 
  -8   1   2  122.06    3.69 
  -8   1   2  122.17    3.70 
   8   1  -2  115.23    3.80 
   8   1  -2  119.34    3.56 
   8   1  -2  117.86    3.64 
  -8   1   2  140.07    3.91 
   7  -1  -2    4.24    0.29 
  -7  -1   2    3.67    0.26 
   7  -1  -2    3.77    0.28 
   7  -1  -2    4.67    0.33 
  -7  -1   2    3.94    0.32 
  -7   1   2    3.78    0.29 
   7   1  -2    3.53    0.23 
   7   1  -2    3.74    0.30 
  -7   1   2    3.87    0.25 
   7   1  -2    3.70    0.27 
  -7   1   2    3.79    0.25 
   7   1  -2    3.90    0.17 
  -6  -1   2   43.69    1.45 
  -6  -1   2   45.94    1.59 
   6  -1  -2   46.32    1.52 
   6  -1  -2   44.42    1.48 
   6   1  -2   46.72    1.57 
   6   1  -2   44.97    1.49 
   6   1  -2   46.14    1.42 
  -6   1   2   46.48    1.55 
   6   1  -2   45.36    1.34 
  -6   1   2   45.59    1.47 
  -6   1   2   46.46    1.46 
  -5  -1   2  246.93    7.16 
  -5  -1   2  235.82    6.90 
   5  -1  -2  236.46    7.08 
   5  -1  -2  238.85    6.94 
  -5   1   2  243.28    6.90 
   5   1  -2  246.41    6.87 
   5   1  -2  225.19    6.82 
   5   1  -2  238.56    7.14 
  -5   1   2  236.45    6.97 
   5   1  -2  242.65    7.11 
  -5   1   2  239.95    7.10 
  -4  -1   2  238.20    7.18 
   4  -1  -2  252.90    6.99 
   4  -1  -2  241.35    7.11 
  -4  -1   2  235.52    6.96 
   4   1  -2  243.82    7.14 
  -4   1   2  238.41    6.99 
  -4   1   2  246.86    7.16 
   4   1  -2  255.20    6.90 
   4   1  -2  243.39    7.18 
  -4   1   2  245.03    6.93 
   4   1  -2  213.79    7.13 
  -3  -1   2   28.45    1.02 
  -3  -1   2   30.11    0.89 
   3  -1  -2   28.70    0.94 
  -3  -1   2   30.09    0.91 
   3  -1  -2   29.07    0.95 
  -3  -1   2   29.22    0.95 
  -3   1   2   29.90    0.96 
   3   1  -2   30.26    0.91 
   3   1  -2   28.86    1.02 
  -3   1   2   30.63    0.93 
  -3   1   2   29.10    0.96 
   3   1  -2   29.51    0.91 
  -2  -1   2    3.94    0.22 
   2  -1  -2    3.75    0.18 
   2  -1  -2    3.75    0.20 
   2  -1  -2    3.63    0.18 
  -2  -1   2    3.87    0.14 
  -2   1   2    3.82    0.18 
   2   1  -2    3.62    0.22 
  -2   1   2    3.52    0.20 
  -2   1   2    3.94    0.17 
  -1  -1   2   88.73    2.60 
   1  -1  -2   85.04    2.54 
   1  -1  -2   84.43    2.50 
  -1  -1   2   86.70    2.50 
  -1   1   2   89.33    2.50 
  -1   1   2   85.04    2.54 
   1   1  -2   85.34    2.59 
   0  -1   2    1.28    0.10 
   0  -1  -2    1.28    0.06 
   0  -1   2    1.39    0.09 
   0  -1  -2    1.27    0.08 
   0   1  -2    1.30    0.09 
   0   1   2    1.17    0.08 
   0   1   2    1.15    0.09 
   0   1   2    0.90    0.06 
   0   1  -2    1.54    0.11 
   1  -1   2   31.83    1.02 
   1  -1   2   30.46    0.99 
  -1  -1  -2   31.16    0.96 
  -1  -1  -2   32.04    0.98 
   1   1   2   31.79    0.99 
   1   1   2   30.95    0.96 
  -1   1  -2   31.19    0.99 
   1   1   2   34.75    0.98 
  -1   1  -2   31.54    1.02 
  -2  -1  -2  107.80    3.10 
   2  -1   2  111.33    3.05 
  -2  -1  -2  104.80    3.18 
   2  -1   2  107.66    3.21 
   2  -1   2  106.83    3.06 
   2   1   2   99.26    3.17 
   2   1   2  107.65    3.20 
  -2   1  -2  105.01    3.14 
   2   1   2  108.59    3.09 
  -2   1  -2  107.78    3.21 
   3  -1   2   15.04    0.58 
  -3  -1  -2   14.04    0.52 
   3  -1   2   13.50    0.52 
  -3  -1  -2   15.41    0.57 
  -3   1  -2   14.74    0.56 
  -3   1  -2   14.31    0.58 
   3   1   2   14.40    0.52 
   3   1   2   15.64    0.56 
   3   1   2   15.40    0.54 
  -4  -1  -2  171.75    5.44 
   4  -1   2  168.84    5.28 
   4  -1   2  191.30    5.47 
   4  -1   2  183.43    5.49 
  -4  -1  -2  186.60    5.29 
   4   1   2  182.46    5.28 
  -4   1  -2  181.77    5.47 
  -4   1  -2  190.28    5.24 
   4   1   2  187.49    5.28 
  -4   1  -2  179.58    5.34 
   4   1   2  182.87    5.44 
   4   1   2  183.96    5.46 
   5  -1   2  180.07    5.39 
   5  -1   2  183.93    5.37 
  -5  -1  -2  182.80    5.37 
   5  -1   2  169.43    5.19 
  -5  -1  -2  171.50    5.18 
   5   1   2  173.59    5.34 
   5   1   2  174.51    5.36 
  -5   1  -2  178.27    5.14 
   5   1   2  182.02    5.17 
  -5   1  -2  173.14    5.24 
   5   1   2  183.72    5.18 
  -5   1  -2  184.19    5.39 
   6  -1   2    2.05    0.23 
  -6  -1  -2    1.87    0.19 
   6  -1   2    2.17    0.21 
   6  -1   2    1.86    0.22 
  -6  -1  -2    1.84    0.22 
  -6   1  -2    1.86    0.23 
   6   1   2    2.10    0.21 
  -6   1  -2    1.98    0.16 
   6   1   2    2.55    0.25 
   6   1   2    2.58    0.19 
   7  -1   2  112.62    3.39 
   7  -1   2  104.35    3.38 
  -7  -1  -2  104.25    3.23 
   7  -1   2  102.65    3.24 
  -7  -1  -2  103.62    3.39 
  -7   1  -2  108.48    3.41 
   7   1   2  108.39    3.22 
   7   1   2  110.40    3.37 
  -7   1  -2  106.29    3.19 
   7   1   2  109.08    3.35 
  -8  -1  -2    0.10    0.10 
   8  -1   2   -0.01    0.09 
  -8  -1  -2    0.03    0.08 
   8  -1   2    0.12    0.12 
   8   1   2    0.64    0.16 
   8   1   2    0.15    0.10 
  -8   1  -2    0.12    0.11 
  -8   1  -2    0.12    0.07 
   9  -1   2   28.06    1.07 
   9  -1   2   27.62    1.13 
  -9  -1  -2   28.19    1.06 
  -9  -1  -2   28.76    1.18 
  -9   1  -2   27.76    1.01 
  -9   1  -2   27.64    1.18 
   9   1   2   28.88    1.04 
   9   1   2   28.65    1.10 
 -10  -1  -2   48.78    1.64 
 -10  -1  -2   48.13    1.79 
  10  -1   2   46.48    1.64 
  10  -1   2   47.29    1.75 
 -10   1  -2   46.57    1.78 
  10   1   2   44.46    1.59 
 -10   1  -2   47.03    1.57 
  10   1   2   45.87    1.68 
  11  -1   2   64.18    2.29 
  11  -1   2   63.72    2.16 
 -11  -1  -2   63.47    2.34 
 -11  -1  -2   62.51    2.15 
  11   1   2   66.20    2.13 
 -11   1  -2   63.22    2.34 
 -11   1  -2   66.36    2.18 
  11   1   2   62.93    2.23 
  12  -1   2    2.55    0.39 
 -12  -1  -2    3.69    0.40 
 -12  -1  -2    3.52    0.46 
  12  -1   2    3.69    0.39 
  12   1   2    3.47    0.40 
 -12   1  -2    3.14    0.44 
  13  -1   2    1.85    0.35 
  13  -1   2    1.77    0.30 
 -13  -1  -2    1.50    0.27 
  13   1   2    1.51    0.30 
 -14  -1  -2    0.37    0.18 
  14  -1   2    0.69    0.23 
  14  -1   2    0.37    0.24 
  14   1   2    0.34    0.21 
  15  -1   2    1.53    0.36 
  15   1   2    1.29    0.30 
  16  -1   2   -0.04    0.22 
  16   1   2    0.18    0.22 
  17  -1   2    3.84    0.56 
  17   1   2    4.19    0.53 
  18  -1   2    0.02    0.25 
  18   1   2    0.12    0.25 
  18  -2  -2    0.46    0.32 
  18   2  -2    0.73    0.24 
  17  -2  -2    3.90    0.55 
  17   2  -2    4.73    0.45 
 -16  -2   2   32.92    1.51 
  16  -2  -2   36.27    1.58 
  16   2  -2   34.79    1.38 
  15  -2  -2    9.62    0.71 
 -15  -2   2    9.69    0.68 
  15  -2  -2    9.63    0.62 
  15   2  -2    9.08    0.58 
 -14  -2   2    1.28    0.29 
  14  -2  -2    0.96    0.30 
  14  -2  -2    0.65    0.22 
  14   2  -2    1.09    0.24 
  13  -2  -2    0.38    0.23 
  13  -2  -2    0.96    0.23 
 -13  -2   2    0.49    0.20 
  13   2  -2    0.58    0.19 
 -13   2   2    0.50    0.18 
 -13   2   2    0.83    0.25 
  12  -2  -2   40.73    1.47 
  12  -2  -2   40.04    1.57 
 -12  -2   2   39.53    1.50 
 -12  -2   2   39.96    1.68 
  12   2  -2   37.24    1.43 
 -12   2   2   37.40    1.45 
 -12   2   2   38.63    1.63 
  11  -2  -2   32.08    1.20 
  11  -2  -2   32.39    1.30 
 -11  -2   2   27.62    1.32 
 -11  -2   2   29.22    1.18 
 -11   2   2   30.21    1.32 
  11   2  -2   30.10    1.15 
 -11   2   2   30.25    1.18 
  10  -2  -2    7.83    0.52 
  10  -2  -2    7.17    0.46 
 -10  -2   2    7.18    0.45 
 -10  -2   2    7.16    0.54 
 -10   2   2    6.56    0.49 
 -10   2   2    6.95    0.44 
 -10   2   2    7.53    0.42 
  10   2  -2    6.64    0.41 
  -9  -2   2    5.27    0.44 
  -9  -2   2    6.16    0.38 
   9  -2  -2    5.42    0.43 
   9  -2  -2    6.13    0.40 
  -9   2   2    5.74    0.33 
  -9   2   2    5.48    0.37 
  -9   2   2    5.25    0.41 
   9   2  -2    5.45    0.21 
   9   2  -2    5.26    0.33 
   8  -2  -2    5.15    0.36 
   8  -2  -2    4.72    0.34 
  -8  -2   2    5.63    0.42 
  -8  -2   2    5.05    0.32 
   8   2  -2    5.07    0.18 
   8   2  -2    4.74    0.27 
   8   2  -2    5.22    0.29 
  -8   2   2    4.84    0.34 
  -8   2   2    5.47    0.30 
  -8   2   2    5.26    0.38 
  -7  -2   2   23.82    0.98 
   7  -2  -2   23.85    0.89 
  -7  -2   2   22.93    0.84 
   7  -2  -2   22.82    0.88 
  -7   2   2   23.14    0.92 
  -7   2   2   22.66    0.81 
   7   2  -2   23.31    0.96 
   7   2  -2   21.71    0.79 
  -7   2   2   23.31    0.90 
   7   2  -2   23.54    0.80 
   6  -2  -2  244.03    6.95 
  -6  -2   2  225.14    7.05 
   6  -2  -2  228.01    6.80 
  -6  -2   2  227.68    6.76 
  -6   2   2  233.82    6.74 
   6   2  -2  228.25    6.90 
   6   2  -2  236.18    7.06 
  -6   2   2  239.29    6.98 
   6   2  -2  240.98    6.91 
  -6   2   2  230.39    6.87 
  -5  -2   2    0.66    0.15 
   5  -2  -2    0.91    0.13 
  -5  -2   2    0.79    0.10 
   5  -2  -2    1.08    0.14 
  -5   2   2    0.54    0.09 
   5   2  -2    0.57    0.14 
  -5   2   2    0.60    0.12 
  -5   2   2    0.72    0.14 
   4  -2  -2   66.31    1.89 
   4  -2  -2   58.89    1.84 
  -4  -2   2   57.77    1.79 
  -4  -2   2   58.11    1.98 
  -4  -2   2   60.57    1.77 
  -4  -2   2   61.98    1.77 
   4   2  -2   59.95    1.99 
  -4   2   2   59.41    1.89 
  -4   2   2   60.63    1.80 
   4   2  -2   61.01    1.75 
  -4   2   2   60.81    1.92 
  -3  -2   2    4.27    0.16 
  -3  -2   2    3.36    0.25 
   3  -2  -2    3.62    0.18 
   3  -2  -2    3.81    0.19 
  -3   2   2    3.27    0.15 
   3   2  -2    3.35    0.14 
  -3   2   2    3.29    0.18 
  -3   2   2    3.39    0.23 
  -2  -2   2  148.62    4.37 
   2  -2  -2  156.37    4.34 
   2  -2  -2  151.06    4.35 
   2  -2  -2  134.91    4.58 
  -2  -2   2  154.29    4.54 
  -2   2   2  150.11    4.43 
  -2   2   2  152.98    4.47 
   2   2  -2  155.58    4.37 
   2   2  -2  152.72    4.53 
  -2   2   2  152.22    4.30 
  -1  -2   2   64.45    2.01 
  -1  -2   2   65.94    2.01 
   1  -2  -2   65.16    1.90 
   1  -2  -2   65.26    1.89 
  -1  -2   2   66.17    1.95 
  -1   2   2   62.60    2.01 
   1   2  -2   64.93    1.94 
   0  -2  -2   22.46    0.67 
   0  -2  -2   22.82    0.65 
   0  -2  -2   22.11    0.67 
   0  -2   2   20.93    0.75 
   0   2  -2   21.41    0.72 
   0   2   2   18.36    0.76 
   0   2  -2   21.73    0.75 
  -1  -2  -2   40.17    1.15 
  -1  -2  -2   38.51    1.16 
   1  -2   2   37.72    1.24 
  -1  -2  -2   37.71    1.17 
  -1   2  -2   37.31    1.22 
   1   2   2   39.19    1.18 
  -1   2  -2   37.40    1.24 
   2  -2   2   25.18    0.85 
  -2  -2  -2   24.85    0.76 
  -2  -2  -2   23.74    0.76 
  -2  -2  -2   23.11    0.79 
   2   2   2   24.71    0.80 
   2   2   2   23.89    0.77 
  -2   2  -2   24.51    0.85 
   2   2   2   23.36    0.73 
  -2   2  -2   23.51    0.83 
  -3  -2  -2    1.28    0.11 
   3  -2   2    1.20    0.06 
  -3  -2  -2    1.16    0.13 
   3  -2   2    1.21    0.06 
   3  -2   2    1.32    0.16 
  -3   2  -2    1.29    0.16 
  -3   2  -2    1.03    0.14 
   3   2   2    1.25    0.13 
   3   2   2    1.46    0.11 
  -4  -2  -2  178.78    5.16 
   4  -2   2  177.73    5.34 
  -4  -2  -2  167.91    5.30 
   4  -2   2  176.51    5.12 
   4  -2   2  184.06    5.11 
  -4   2  -2  173.93    5.25 
   4   2   2  180.17    5.32 
   4   2   2  174.36    5.30 
   4   2   2  181.82    5.12 
  -4   2  -2  182.17    5.36 
   5  -2   2   15.43    0.60 
  -5  -2  -2   16.06    0.60 
  -5  -2  -2   15.82    0.65 
   5  -2   2   15.23    0.66 
  -5   2  -2   15.94    0.66 
   5   2   2   15.74    0.64 
  -5   2  -2   16.35    0.68 
   5   2   2   16.28    0.60 
   5   2   2   16.13    0.56 
   6  -2   2   89.52    2.78 
   6  -2   2   81.37    2.65 
  -6  -2  -2   84.76    2.64 
  -6  -2  -2   93.38    2.79 
   6   2   2   86.39    2.70 
  -6   2  -2   85.62    2.79 
   6   2   2   84.54    2.74 
   6   2   2   88.29    2.60 
  -6   2  -2   87.07    2.72 
  -7  -2  -2    2.69    0.23 
   7  -2   2    2.36    0.26 
  -7  -2  -2    2.58    0.29 
   7  -2   2    3.42    0.28 
   7  -2   2    2.44    0.28 
   7   2   2    3.33    0.24 
   7   2   2    2.90    0.29 
   7   2   2    3.22    0.22 
  -7   2  -2    3.00    0.32 
  -7   2  -2    3.16    0.26 
  -8  -2  -2   24.07    0.90 
   8  -2   2   23.00    0.90 
  -8  -2  -2   22.79    0.98 
   8  -2   2   22.14    0.95 
   8   2   2   22.91    0.89 
  -8   2  -2   23.14    0.94 
  -8   2  -2   22.37    0.78 
  -8   2  -2   22.89    0.99 
   8   2   2   24.28    0.84 
  -9  -2  -2  102.14    3.14 
   9  -2   2   91.92    3.27 
   9  -2   2   99.78    3.15 
  -9   2  -2   99.13    3.31 
  -9   2  -2  106.98    3.21 
   9   2   2  101.18    3.21 
   9   2   2  102.66    3.07 
 -10  -2  -2    1.92    0.31 
  10  -2   2    1.38    0.24 
 -10  -2  -2    1.50    0.24 
  10  -2   2    1.00    0.24 
  10   2   2    1.18    0.22 
 -10   2  -2    0.90    0.23 
  11  -2   2    5.73    0.49 
  11  -2   2    6.11    0.44 
 -11  -2  -2    5.66    0.56 
 -11  -2  -2    5.87    0.43 
 -11   2  -2    5.80    0.49 
  11   2   2    5.13    0.41 
 -12  -2  -2    2.71    0.42 
  12  -2   2    1.46    0.25 
 -12  -2  -2    1.57    0.28 
  12  -2   2    2.05    0.35 
 -12   2  -2    1.57    0.34 
  12   2   2    1.74    0.28 
  13  -2   2   12.50    0.71 
 -13  -2  -2   12.98    0.73 
  13  -2   2   13.79    0.82 
  13   2   2   12.62    0.71 
 -14  -2  -2    8.81    0.61 
  14  -2   2    8.25    0.66 
  14  -2   2    9.56    0.62 
  14   2   2    8.31    0.59 
  15  -2   2    1.21    0.34 
 -15  -2  -2    1.20    0.30 
  15  -2   2    1.41    0.30 
  15   2   2    1.26    0.30 
  16  -2   2    1.92    0.41 
  16  -2   2    1.31    0.31 
  16   2   2    1.51    0.32 
  17  -2   2   11.21    0.85 
  17   2   2    8.95    0.67 
  18  -2   2    3.55    0.55 
  18   2   2    2.66    0.41 
  18  -3  -2    0.65    0.33 
 -17  -3   2    3.39    0.50 
  17  -3  -2    3.25    0.53 
 -16  -3   2    0.52    0.26 
  16  -3  -2    0.53    0.24 
  16  -3  -2    0.00    0.25 
  16   3  -2    0.32    0.13 
  15  -3  -2    0.20    0.23 
 -15  -3   2    0.16    0.18 
  15  -3  -2    0.43    0.21 
  15   3  -2    0.18    0.12 
  14  -3  -2    0.55    0.26 
 -14  -3   2    0.31    0.19 
  14  -3  -2    0.32    0.18 
 -14   3   2    0.38    0.19 
  14   3  -2    0.54    0.14 
  13  -3  -2   10.87    0.72 
  13  -3  -2   11.41    0.66 
 -13  -3   2   10.55    0.66 
 -13   3   2    9.89    0.64 
 -13   3   2   10.32    0.75 
  13   3  -2   10.79    0.48 
  12  -3  -2   -0.03    0.14 
  12  -3  -2    0.02    0.19 
 -12  -3   2    0.02    0.13 
 -12  -3   2    0.35    0.19 
 -12   3   2   -0.02    0.14 
  12   3  -2   -0.11    0.08 
 -12   3   2    0.32    0.19 
 -11  -3   2   13.96    0.83 
  11  -3  -2   13.21    0.69 
  11  -3  -2   12.73    0.74 
 -11  -3   2   12.96    0.67 
  11   3  -2   12.26    0.50 
 -11   3   2   14.66    0.80 
 -11   3   2   13.39    0.71 
 -10  -3   2   14.99    0.85 
  10  -3  -2   15.73    0.74 
 -10  -3   2   15.38    0.71 
 -10   3   2   14.25    0.74 
  10   3  -2   14.02    0.52 
  10   3  -2   16.00    0.54 
 -10   3   2   14.40    0.78 
  -9  -3   2   13.80    0.76 
   9  -3  -2   12.74    0.65 
  -9  -3   2   13.58    0.62 
  -9   3   2   13.88    0.70 
  -9   3   2   12.94    0.69 
   8  -3  -2   13.88    0.64 
  -8  -3   2   15.34    0.62 
   8  -3  -2   14.24    0.65 
  -8  -3   2   14.91    0.76 
  -8   3   2   13.23    0.68 
  -8   3   2   13.14    0.67 
  -8   3   2   14.03    0.53 
  -7  -3   2   45.19    1.48 
   7  -3  -2   45.69    1.55 
   7  -3  -2   44.58    1.52 
  -7  -3   2   46.50    1.69 
  -7   3   2   46.13    1.59 
   7   3  -2   46.25    1.34 
  -7   3   2   45.96    1.62 
   6  -3  -2   24.80    0.89 
  -6  -3   2   23.32    0.99 
  -6  -3   2   22.95    0.81 
   6   3  -2   24.27    0.73 
  -6   3   2   22.95    0.90 
   6   3  -2   24.57    1.02 
  -6   3   2   25.70    0.98 
  -5  -3   2   18.73    0.60 
  -5  -3   2   18.82    0.62 
   5  -3  -2   19.37    0.70 
  -5  -3   2   17.80    0.80 
   5  -3  -2   18.81    0.68 
   5   3  -2   18.45    0.82 
   5   3  -2   19.12    0.60 
  -5   3   2   18.88    0.79 
  -5   3   2   18.05    0.71 
   4  -3  -2   47.14    1.46 
   4  -3  -2   46.76    1.43 
  -4  -3   2   45.48    1.59 
  -4   3   2   47.00    1.57 
   4   3  -2   45.88    1.39 
   4   3  -2   44.57    1.60 
  -4   3   2   45.77    1.47 
  -3  -3   2    7.82    0.42 
   3  -3  -2    7.26    0.30 
   3  -3  -2    7.38    0.30 
   3  -3  -2    7.59    0.29 
  -3   3   2    8.37    0.42 
   3   3  -2    7.19    0.30 
  -3   3   2    7.05    0.31 
   3   3  -2    7.03    0.39 
   2  -3  -2   35.71    1.04 
   2  -3  -2   34.02    1.05 
  -2  -3   2   35.41    1.20 
   2  -3  -2   33.11    1.06 
   2   3  -2   33.74    1.10 
  -2   3   2   34.26    1.07 
   2   3  -2   33.99    1.18 
  -2   3   2   35.47    1.21 
   1  -3  -2   47.76    1.36 
   1  -3  -2   46.06    1.39 
   1  -3  -2   47.42    1.37 
  -1  -3   2   45.65    1.51 
   1  -3  -2   46.29    1.39 
  -1  -3   2   47.26    1.52 
   1   3  -2   46.78    1.47 
  -1   3   2   47.00    1.55 
   0  -3  -2    1.81    0.08 
   0  -3  -2    1.76    0.08 
   0  -3   2    1.82    0.18 
   0  -3  -2    1.67    0.09 
   0  -3  -2    1.76    0.09 
   0   3  -2    1.81    0.15 
   0   3   2    2.02    0.22 
   0   3  -2    1.56    0.16 
   1  -3   2   94.91    2.95 
  -1  -3  -2   96.98    2.76 
  -1  -3  -2   96.08    2.85 
  -1  -3  -2   98.09    2.77 
  -1   3  -2   94.26    2.94 
   1   3   2   96.62    2.87 
  -1   3  -2   97.41    2.92 
   1   3   2   95.72    2.95 
  -2  -3  -2  140.53    4.14 
  -2  -3  -2  135.65    4.02 
  -2  -3  -2  142.13    4.01 
   2  -3   2  141.15    4.22 
  -2   3  -2  143.34    4.22 
  -2   3  -2  141.41    4.18 
   2   3   2  133.68    4.18 
   3  -3   2  245.36    7.17 
  -3  -3  -2  226.54    7.13 
  -3  -3  -2  251.88    6.91 
  -3  -3  -2  237.13    6.93 
  -3   3  -2  245.26    7.18 
   3   3   2  242.91    7.14 
  -3   3  -2  238.80    7.08 
  -4  -3  -2   13.04    0.48 
   4  -3   2   12.59    0.41 
   4  -3   2   12.76    0.41 
   4  -3   2   13.03    0.56 
  -4  -3  -2   12.37    0.53 
  -4   3  -2   13.43    0.58 
  -4   3  -2   12.79    0.58 
   4   3   2   13.46    0.55 
   5  -3   2   23.14    0.75 
   5  -3   2   24.70    0.91 
  -5  -3  -2   22.66    0.80 
   5  -3   2   24.08    0.77 
  -5  -3  -2   21.72    0.86 
   5   3   2   23.00    0.88 
   5   3   2   21.87    0.75 
  -5   3  -2   23.39    0.91 
  -5   3  -2   22.72    0.90 
   6  -3   2  175.40    5.12 
  -6  -3  -2  178.16    5.13 
   6  -3   2  180.01    5.33 
  -6  -3  -2  167.82    5.31 
  -6   3  -2  168.27    5.35 
   6   3   2  177.13    5.32 
   6   3   2  174.49    5.23 
  -6   3  -2  176.52    5.28 
   7  -3   2   39.54    1.39 
  -7  -3  -2   36.90    1.26 
   7  -3   2   36.86    1.27 
  -7  -3  -2   36.95    1.36 
  -7   3  -2   36.49    1.36 
   7   3   2   35.48    1.22 
  -7   3  -2   34.65    1.37 
   7   3   2   37.93    1.36 
   8  -3   2   43.82    1.51 
  -8  -3  -2   43.50    1.49 
   8   3   2   44.05    1.46 
  -8   3  -2   42.76    1.62 
  -8   3  -2   44.70    1.59 
  -9  -3  -2   12.35    0.60 
  -9  -3  -2   12.19    0.69 
   9  -3   2   12.63    0.63 
   9  -3   2   11.69    0.65 
  -9   3  -2   12.26    0.69 
  -9   3  -2   13.08    0.68 
   9   3   2   12.65    0.56 
 -10  -3  -2   48.84    1.87 
  10  -3   2   50.37    1.74 
  10  -3   2   50.01    1.84 
 -10  -3  -2   48.30    1.72 
 -10   3  -2   49.89    1.88 
 -10   3  -2   51.10    1.82 
  10   3   2   48.57    1.69 
 -11  -3  -2    0.07    0.16 
  11  -3   2    0.45    0.17 
  11  -3   2    0.37    0.21 
 -11  -3  -2    0.38    0.15 
 -11   3  -2    0.22    0.17 
  11   3   2    0.11    0.13 
 -11   3  -2    0.17    0.16 
 -12  -3  -2   43.69    1.65 
 -12  -3  -2   44.51    1.83 
  12  -3   2   44.22    1.75 
  12  -3   2   44.35    1.65 
 -12   3  -2   45.68    1.83 
  12   3   2   43.38    1.59 
 -13  -3  -2   26.83    1.17 
  13  -3   2   27.40    1.15 
  13  -3   2   24.92    1.21 
  13   3   2   24.59    1.05 
 -14  -3  -2   16.35    0.90 
  14  -3   2   17.41    0.89 
  14  -3   2   17.78    0.98 
  14   3   2   16.60    0.81 
 -15  -3  -2   -0.30    0.13 
  15  -3   2    0.25    0.25 
  15  -3   2   -0.02    0.16 
  15   3   2   -0.04    0.16 
 -16  -3  -2   29.42    1.36 
  16  -3   2   28.96    1.43 
  16  -3   2   26.99    1.27 
  16   3   2   29.08    1.19 
  17  -3   2    0.90    0.29 
  17  -3   2    0.55    0.33 
  17   3   2    0.50    0.21 
  17  -4  -2    6.78    0.73 
 -17  -4   2    7.88    0.79 
 -16  -4   2   16.93    1.00 
  16  -4  -2   18.07    0.95 
  16  -4  -2   17.61    1.04 
 -15  -4   2    2.89    0.44 
  15  -4  -2    2.62    0.39 
  15  -4  -2    2.43    0.46 
  14  -4  -2    1.09    0.28 
  14  -4  -2    0.26    0.25 
 -14  -4   2    0.01    0.16 
 -14   4   2   -0.05    0.17 
  13  -4  -2    6.98    0.53 
  13  -4  -2    6.83    0.58 
 -13  -4   2    6.25    0.51 
 -13   4   2    6.20    0.52 
 -13   4   2    5.72    0.63 
  12  -4  -2   34.51    1.46 
  12  -4  -2   35.08    1.38 
 -12  -4   2   34.96    1.37 
 -12   4   2   32.06    1.42 
 -12   4   2   35.21    1.50 
  11  -4  -2   17.37    0.84 
 -11  -4   2   17.16    0.81 
 -11  -4   2   18.43    0.99 
 -11   4   2   16.56    0.88 
 -11   4   2   16.98    0.90 
 -10  -4   2   31.23    1.20 
 -10  -4   2   31.57    1.39 
  10  -4  -2   32.82    1.25 
 -10   4   2   32.05    1.31 
 -10   4   2   29.79    1.30 
  -9  -4   2   30.17    1.09 
   9  -4  -2   29.17    1.13 
  -9  -4   2   29.28    1.28 
  -9   4   2   28.88    1.22 
  -9   4   2   27.29    1.17 
  -8  -4   2  179.59    5.74 
   8  -4  -2  191.71    5.58 
   8  -4  -2  177.64    5.46 
  -8  -4   2  184.66    5.42 
   8   4  -2  182.88    5.29 
  -8   4   2  183.16    5.63 
  -8   4   2  183.87    5.64 
  -7  -4   2   97.66    2.91 
   7  -4  -2  100.15    2.98 
  -7  -4   2   96.77    3.20 
   7  -4  -2   84.33    3.01 
  -7   4   2  100.06    3.15 
   7   4  -2   99.68    2.83 
  -7   4   2   97.89    3.07 
  -6  -4   2    2.04    0.15 
   6  -4  -2    2.39    0.20 
  -6  -4   2    2.19    0.14 
  -6  -4   2    2.09    0.29 
   6  -4  -2    2.18    0.22 
  -6   4   2    1.98    0.22 
   6   4  -2    1.81    0.14 
  -6   4   2    1.84    0.27 
   5  -4  -2   27.91    0.93 
  -5  -4   2   25.80    1.08 
   5  -4  -2   27.76    0.95 
  -5   4   2   27.29    0.97 
   5   4  -2   26.90    0.89 
  -5   4   2   27.02    1.09 
   5   4  -2   27.84    1.11 
   4  -4  -2   36.15    1.09 
   4  -4  -2   33.94    1.10 
  -4  -4   2   32.69    1.27 
   4  -4  -2   33.80    1.12 
   4   4  -2   35.11    1.28 
  -4   4   2   34.90    1.15 
   4   4  -2   33.18    1.11 
  -4   4   2   35.63    1.30 
  -3  -4   2  237.85    7.24 
   3  -4  -2  244.26    7.05 
   3  -4  -2  244.79    6.88 
   3  -4  -2  240.78    6.89 
  -3   4   2  236.96    7.06 
  -3   4   2  237.82    7.15 
   3   4  -2  237.09    6.99 
   3   4  -2  244.80    7.22 
   2  -4  -2   95.01    2.72 
   2  -4  -2   93.25    2.63 
  -2  -4   2   89.85    2.85 
   2  -4  -2   89.28    2.64 
  -2  -4   2   91.00    2.88 
   2   4  -2   90.47    2.77 
  -2   4   2   89.45    2.72 
  -2   4   2   92.12    2.90 
   1  -4  -2    9.69    0.35 
  -1  -4   2    9.58    0.45 
  -1  -4   2    9.29    0.44 
   1  -4  -2    9.35    0.34 
  -1   4   2   10.10    0.50 
   1   4  -2    9.52    0.43 
   0  -4  -2    0.29    0.06 
   0  -4   2    0.22    0.08 
   0  -4   2    0.22    0.09 
   0  -4  -2    0.14    0.05 
   0   4   2    0.18    0.10 
   0   4  -2    0.12    0.08 
  -1  -4  -2  199.07    5.79 
   1  -4   2  200.66    5.90 
  -1   4  -2  196.50    5.88 
  -1   4  -2  194.09    5.83 
   1   4   2  196.42    5.79 
   1   4   2  195.35    5.86 
  -2  -4  -2  284.15    8.82 
   2  -4   2  318.05    9.17 
  -2  -4  -2  308.74    8.82 
  -2  -4  -2  315.38    9.10 
   2   4   2  309.36    9.06 
  -2   4  -2  313.76    9.16 
   2   4   2  319.12    9.12 
  -2   4  -2  310.51    9.07 
  -3  -4  -2   30.16    1.05 
  -3  -4  -2   29.09    0.96 
  -3  -4  -2   31.08    0.96 
   3  -4   2   31.42    1.11 
   3   4   2   31.36    1.12 
  -3   4  -2   32.61    1.15 
   3   4   2   30.36    1.09 
  -3   4  -2   31.56    1.11 
  -4  -4  -2    1.31    0.13 
   4  -4   2    0.89    0.15 
  -4  -4  -2    1.07    0.12 
  -4  -4  -2    1.15    0.16 
  -4   4  -2    2.15    0.26 
  -4   4  -2    1.05    0.18 
   4   4   2    1.24    0.19 
  -5  -4  -2  109.75    3.53 
   5  -4   2  115.01    3.56 
  -5  -4  -2  115.63    3.38 
   5  -4   2  111.97    3.30 
   5  -4   2  113.67    3.30 
  -5   4  -2  116.02    3.58 
  -5   4  -2  112.71    3.58 
   5   4   2  117.19    3.59 
  -6  -4  -2   48.43    1.58 
   6  -4   2   48.08    1.54 
   6  -4   2   50.66    1.71 
  -6  -4  -2   49.88    1.71 
   6  -4   2   49.92    1.53 
  -6   4  -2   48.32    1.74 
   6   4   2   51.86    1.74 
  -6   4  -2   47.44    1.72 
  -7  -4  -2    8.16    0.48 
   7  -4   2    7.48    0.39 
  -7  -4  -2    7.57    0.40 
  -7   4  -2    7.75    0.50 
  -7   4  -2    7.67    0.49 
  -8  -4  -2   11.86    0.66 
   8  -4   2   12.78    0.60 
  -8  -4  -2   12.66    0.58 
  -8   4  -2   13.65    0.70 
  -8   4  -2   11.28    0.65 
  -9  -4  -2    1.09    0.20 
  -9  -4  -2    1.24    0.26 
   9  -4   2    1.36    0.24 
  -9   4  -2    1.55    0.30 
  -9   4  -2    1.28    0.25 
  10  -4   2    4.72    0.40 
 -10  -4  -2    5.38    0.40 
 -10  -4  -2    5.18    0.53 
 -10   4  -2    5.88    0.47 
 -10   4  -2    5.41    0.46 
  10   4   2    5.19    0.25 
 -11  -4  -2   63.54    2.22 
  11  -4   2   68.54    2.25 
 -11  -4  -2   63.17    2.39 
 -11   4  -2   64.33    2.40 
  11   4   2   64.98    2.04 
 -11   4  -2   65.93    2.35 
  12  -4   2   19.91    0.95 
 -12  -4  -2   21.36    0.99 
 -12  -4  -2   20.22    1.08 
 -12   4  -2   20.55    1.09 
  12   4   2   20.76    0.76 
 -12   4  -2   21.99    1.07 
  13  -4   2   12.55    0.73 
 -13  -4  -2   12.70    0.74 
 -13   4  -2   11.72    0.76 
  13   4   2   12.59    0.53 
  14  -4   2    2.43    0.38 
 -14  -4  -2    2.28    0.39 
  14   4   2    2.69    0.23 
  15  -4   2   16.76    0.94 
 -15  -4  -2   18.25    1.01 
  15   4   2   19.42    0.71 
  16  -4   2    1.48    0.34 
 -16  -4  -2    0.79    0.28 
  17  -4   2    0.39    0.25 
 -17  -4  -2    0.08    0.24 
 -16  -5   2    2.24    0.42 
  16  -5  -2    2.06    0.37 
 -15  -5   2    1.74    0.35 
  15  -5  -2    1.60    0.33 
 -15   5   2    2.01    0.40 
 -14  -5   2   11.32    0.73 
  14  -5  -2   11.53    0.72 
 -14   5   2    9.75    0.73 
 -13  -5   2    3.79    0.45 
  13  -5  -2    4.07    0.46 
 -13   5   2    3.98    0.52 
 -13   5   2    3.44    0.49 
 -12  -5   2    2.36    0.34 
  12  -5  -2    2.83    0.38 
 -12   5   2    2.68    0.41 
 -12   5   2    2.48    0.40 
 -11  -5   2    3.23    0.36 
  11  -5  -2    2.36    0.35 
 -11  -5   2    3.05    0.46 
 -11   5   2    2.73    0.42 
 -11   5   2    2.98    0.39 
 -10  -5   2   45.14    1.80 
  10  -5  -2   42.35    1.58 
 -10  -5   2   42.64    1.54 
 -10   5   2   43.54    1.67 
 -10   5   2   44.49    1.75 
   9  -5  -2   15.64    0.74 
  -9  -5   2   15.99    0.69 
  -9  -5   2   15.63    0.87 
  -9   5   2   16.21    0.78 
  -9   5   2   16.29    0.87 
   8  -5  -2   16.34    0.69 
   8  -5  -2   13.85    0.66 
  -8  -5   2   15.52    0.82 
  -8  -5   2   14.30    0.61 
  -8   5   2   16.00    0.83 
  -8   5   2   13.83    0.70 
  -7  -5   2    5.59    0.45 
  -7  -5   2    5.37    0.29 
   7  -5  -2    5.31    0.34 
   7  -5  -2    5.53    0.35 
   7   5  -2    5.59    0.27 
  -7   5   2    5.38    0.45 
  -7   5   2    5.22    0.36 
   6  -5  -2   28.04    0.96 
  -6  -5   2   27.62    0.86 
  -6  -5   2   26.45    0.83 
  -6  -5   2   26.53    1.13 
   6  -5  -2   27.23    0.98 
  -6   5   2   26.49    1.00 
  -6   5   2   26.13    1.15 
   6   5  -2   26.77    0.91 
  -5  -5   2    1.39    0.24 
   5  -5  -2    1.95    0.19 
   5  -5  -2    1.68    0.18 
  -5   5   2    2.04    0.30 
   5   5  -2    1.69    0.18 
  -5   5   2    1.72    0.19 
   4  -5  -2   14.21    0.51 
   4  -5  -2   14.13    0.53 
  -4  -5   2   13.78    0.69 
   4  -5  -2   14.50    0.55 
  -4   5   2   14.31    0.73 
   4   5  -2   15.12    0.70 
   4   5  -2   14.46    0.58 
  -4   5   2   13.89    0.56 
  -3  -5   2    0.73    0.17 
   3  -5  -2    0.69    0.09 
   3  -5  -2    0.71    0.08 
   3  -5  -2    0.91    0.11 
  -3   5   2    0.65    0.18 
  -3   5   2    0.66    0.10 
   3   5  -2    0.57    0.12 
  -2  -5   2    2.11    0.25 
   2  -5  -2    2.07    0.10 
   2  -5  -2    1.89    0.10 
   2  -5  -2    1.71    0.13 
  -2  -5   2    1.70    0.22 
   2  -5  -2    1.97    0.14 
  -2   5   2    1.95    0.28 
   2   5  -2    2.04    0.23 
   1  -5  -2   13.38    0.50 
   1  -5  -2   14.29    0.51 
  -1  -5   2   14.26    0.62 
  -1  -5   2   15.01    0.63 
   1   5  -2   14.81    0.63 
  -1   5   2   14.29    0.69 
   0  -5   2  178.48    5.30 
   0  -5  -2  174.78    5.18 
   0  -5  -2  178.56    5.18 
   0  -5   2  171.92    5.30 
   0   5  -2  173.32    5.26 
   0   5   2  175.42    5.33 
  -1  -5  -2    1.03    0.13 
   1  -5   2    0.88    0.16 
  -1  -5  -2    0.83    0.11 
   1   5   2    0.82    0.18 
  -1   5  -2    0.63    0.17 
  -1   5  -2    0.90    0.15 
  -2  -5  -2    3.32    0.14 
  -2  -5  -2    3.25    0.13 
  -2  -5  -2    3.32    0.21 
   2  -5   2    2.94    0.25 
   2   5   2    3.20    0.21 
  -2   5  -2    3.79    0.30 
   2   5   2    3.33    0.33 
  -2   5  -2    3.63    0.26 
   3  -5   2   51.34    1.73 
  -3  -5  -2   51.67    1.53 
  -3  -5  -2   49.23    1.65 
  -3  -5  -2   51.38    1.54 
  -3   5  -2   49.77    1.72 
   3   5   2   53.06    1.75 
  -3   5  -2   49.68    1.77 
   3   5   2   51.52    1.69 
  -4  -5  -2   24.69    0.82 
   4  -5   2   24.39    0.96 
  -4  -5  -2   24.59    0.92 
  -4  -5  -2   24.58    0.82 
   4   5   2   23.70    0.96 
  -4   5  -2   24.16    0.96 
  -4   5  -2   25.26    1.04 
   4   5   2   26.68    0.99 
  -5  -5  -2   41.85    1.47 
   5  -5   2   41.08    1.23 
   5  -5   2   43.23    1.50 
  -5  -5  -2   42.17    1.35 
  -5   5  -2   41.09    1.56 
   5   5   2   42.38    1.53 
  -5   5  -2   42.68    1.51 
   5   5   2   41.97    1.46 
  -6  -5  -2    9.90    0.55 
   6  -5   2   11.62    0.44 
  -6  -5  -2   11.19    0.49 
  -6   5  -2   10.68    0.58 
   6   5   2   11.65    0.55 
   6   5   2   10.58    0.60 
  -6   5  -2   10.43    0.62 
  -7  -5  -2    5.99    0.42 
   7  -5   2    6.06    0.34 
  -7  -5  -2    6.99    0.38 
  -7   5  -2    6.28    0.48 
   7   5   2    6.38    0.39 
  -7   5  -2    5.39    0.42 
  -8  -5  -2   15.12    0.68 
   8  -5   2   15.48    0.67 
  -8  -5  -2   15.49    0.78 
   8   5   2   15.45    0.69 
  -8   5  -2   16.00    0.84 
  -8   5  -2   15.46    0.79 
  -9  -5  -2   13.17    0.72 
   9  -5   2   12.86    0.64 
  -9  -5  -2   12.23    0.62 
  -9   5  -2   12.90    0.72 
  -9   5  -2   12.23    0.74 
 -10  -5  -2   20.16    1.02 
 -10  -5  -2   21.18    0.93 
  10  -5   2   22.63    0.96 
 -10   5  -2   21.47    1.04 
 -10   5  -2   22.39    1.07 
  11  -5   2    4.22    0.44 
 -11  -5  -2    4.70    0.54 
 -11  -5  -2    4.69    0.46 
 -11   5  -2    5.27    0.56 
 -11   5  -2    4.75    0.55 
  12  -5   2    0.44    0.21 
 -12  -5  -2    0.42    0.19 
 -12   5  -2    0.40    0.23 
 -12   5  -2    0.13    0.19 
 -13  -5  -2    0.35    0.19 
  13  -5   2    0.45    0.22 
 -13   5  -2    0.23    0.19 
 -14  -5  -2   11.71    0.76 
  14  -5   2   11.79    0.74 
 -14   5  -2   10.62    0.77 
  15  -5   2   30.47    1.36 
 -15  -5  -2   30.61    1.42 
  16  -5   2    0.26    0.23 
 -16  -5  -2   -0.09    0.19 
 -15  -6   2    0.72    0.27 
  15  -6  -2    0.74    0.28 
 -15   6   2    0.86    0.32 
 -14  -6   2   27.14    1.27 
  14  -6  -2   26.91    1.26 
 -14   6   2   27.64    1.38 
  13  -6  -2   20.44    1.03 
 -13  -6   2   20.09    1.01 
 -13   6   2   20.59    1.15 
  12  -6  -2    6.59    0.54 
 -12  -6   2    6.45    0.50 
 -12   6   2    7.53    0.75 
  11  -6  -2    7.67    0.54 
 -11  -6   2    6.52    0.48 
 -11   6   2    8.81    0.68 
 -10  -6   2    0.20    0.19 
 -10  -6   2    0.26    0.14 
  10  -6  -2    0.43    0.18 
 -10   6   2    0.07    0.18 
  -9  -6   2    2.58    0.39 
   9  -6  -2    2.91    0.32 
  -9  -6   2    3.52    0.29 
  -9   6   2    2.96    0.44 
  -8  -6   2    3.81    0.46 
  -8  -6   2    3.60    0.26 
  -8   6   2    3.63    0.36 
  -8   6   2    4.71    0.53 
  -7  -6   2   59.31    1.88 
  -7  -6   2   58.67    2.20 
   7  -6  -2   62.77    1.99 
  -7   6   2   60.59    2.05 
  -7   6   2   65.85    2.30 
  -6  -6   2    4.54    0.20 
  -6  -6   2    4.41    0.45 
   6  -6  -2    4.53    0.30 
  -6   6   2    4.35    0.31 
  -6   6   2    5.77    0.57 
   6   6  -2    4.84    0.30 
   5  -6  -2    0.72    0.13 
  -5  -6   2    0.63    0.19 
  -5   6   2    0.63    0.20 
  -5   6   2    0.83    0.15 
   5   6  -2    0.97    0.16 
  -4  -6   2    0.15    0.14 
   4  -6  -2    0.19    0.07 
   4  -6  -2    0.18    0.08 
  -4   6   2    0.17    0.08 
   4   6  -2    0.20    0.11 
  -4   6   2    0.21    0.15 
  -3  -6   2  139.52    4.53 
   3  -6  -2  143.23    4.17 
   3  -6  -2  147.47    4.30 
  -3  -6   2  141.43    4.47 
  -3   6   2  149.37    4.31 
  -3   6   2  144.58    4.56 
   3   6  -2  143.23    4.37 
  -2  -6   2   11.23    0.60 
  -2  -6   2   11.78    0.57 
   2  -6  -2   12.05    0.38 
   2  -6  -2   11.75    0.46 
   2  -6  -2   12.04    0.39 
   2  -6  -2   11.71    0.45 
   2   6  -2   11.39    0.57 
  -2   6   2   11.52    0.66 
  -1  -6   2    1.91    0.24 
  -1  -6   2    2.16    0.26 
   1  -6  -2    2.00    0.16 
   1  -6  -2    1.96    0.15 
  -1   6   2    2.84    0.35 
   1   6  -2    2.08    0.26 
   0  -6   2    0.11    0.09 
   0  -6   2    0.25    0.10 
   0  -6  -2    0.25    0.08 
   0  -6  -2    0.10    0.07 
   0   6   2    0.24    0.13 
   0   6  -2    0.27    0.13 
   1  -6   2   36.88    1.37 
  -1  -6  -2   39.69    1.29 
  -1  -6  -2   40.31    1.30 
   1  -6   2   41.44    1.42 
  -1   6  -2   38.52    1.45 
   1   6   2   40.32    1.48 
  -2  -6  -2    4.55    0.18 
  -2  -6  -2    4.95    0.28 
   2  -6   2    4.41    0.33 
  -2  -6  -2    4.59    0.17 
  -2  -6  -2    4.48    0.27 
   2   6   2    4.86    0.37 
  -2   6  -2    4.74    0.32 
  -2   6  -2    4.27    0.42 
   3  -6   2   17.54    0.75 
  -3  -6  -2   16.68    0.55 
  -3  -6  -2   15.09    0.65 
  -3   6  -2   16.01    0.71 
  -3   6  -2   16.38    0.80 
   3   6   2   16.86    0.67 
   3   6   2   17.24    0.78 
  -4  -6  -2   82.37    2.46 
  -4  -6  -2   83.29    2.63 
   4  -6   2   82.55    2.68 
  -4   6  -2   81.82    2.68 
   4   6   2   80.73    2.67 
   4   6   2   81.22    2.66 
  -4   6  -2   86.01    2.79 
  -5  -6  -2   21.00    0.73 
   5  -6   2   20.57    0.87 
  -5  -6  -2   17.11    0.80 
   5   6   2   20.73    0.89 
  -5   6  -2   18.60    0.85 
  -5   6  -2   20.84    0.96 
   5   6   2   20.67    0.86 
   6  -6   2    1.28    0.14 
  -6  -6  -2    1.48    0.23 
  -6  -6  -2    1.20    0.17 
  -6   6  -2    1.34    0.23 
   6   6   2    1.14    0.21 
  -6   6  -2    1.43    0.28 
  -7  -6  -2   71.46    2.40 
   7  -6   2   71.58    2.18 
  -7  -6  -2   70.96    2.24 
  -7   6  -2   67.12    2.40 
  -7   6  -2   69.63    2.50 
   7   6   2   71.28    2.31 
   8  -6   2   30.89    1.13 
  -8  -6  -2   32.26    1.18 
  -8   6  -2   30.98    1.30 
   8   6   2   31.35    1.17 
  -8   6  -2   32.79    1.40 
  -9  -6  -2   14.07    0.68 
   9  -6   2   14.32    0.67 
  -9  -6  -2   13.50    0.76 
  -9   6  -2   12.67    0.75 
  -9   6  -2   13.45    0.82 
 -10  -6  -2    4.29    0.42 
  10  -6   2    4.34    0.42 
 -10  -6  -2    4.28    0.48 
 -10   6  -2    4.13    0.52 
 -10   6  -2    4.18    0.49 
 -11  -6  -2   17.67    0.87 
  11  -6   2   17.79    0.88 
 -11  -6  -2   18.74    1.00 
 -11   6  -2   17.15    0.96 
 -11   6  -2   17.54    1.00 
 -12  -6  -2   10.18    0.66 
  12  -6   2   10.03    0.65 
 -12   6  -2    9.57    0.74 
  13  -6   2    0.27    0.21 
 -13  -6  -2    0.59    0.23 
 -13   6  -2    0.23    0.23 
  14  -6   2   37.68    1.57 
 -14  -6  -2   41.53    1.65 
 -14   6  -2   33.27    1.66 
  15  -6   2   11.62    0.78 
 -15  -6  -2   11.09    0.80 
 -15   6  -2   10.69    0.83 
 -14  -7   2   34.86    1.53 
  14  -7  -2   38.21    1.58 
 -14   7   2   33.10    1.66 
  13  -7  -2    9.99    0.71 
 -13  -7   2    8.14    0.63 
 -13   7   2   10.33    0.82 
  12  -7  -2    4.87    0.52 
 -12  -7   2    4.69    0.48 
 -12   7   2    4.64    0.61 
  11  -7  -2    4.54    0.48 
 -11  -7   2    5.01    0.42 
 -11   7   2    4.62    0.60 
  10  -7  -2   48.96    1.73 
 -10  -7   2   46.62    1.67 
 -10   7   2   46.14    1.98 
  -9  -7   2   63.09    2.06 
  -9  -7   2   61.96    2.36 
   9  -7  -2   62.01    2.11 
  -9   7   2   63.18    2.43 
   8  -7  -2    8.23    0.50 
  -8  -7   2    9.34    0.65 
  -8  -7   2    8.35    0.43 
  -8   7   2    8.59    0.68 
  -7  -7   2   30.36    1.33 
  -7  -7   2   30.05    1.02 
   7  -7  -2   31.72    1.14 
  -7   7   2   31.87    1.44 
   6  -7  -2   93.55    2.83 
  -6  -7   2   86.38    3.08 
  -6   7   2   94.30    3.21 
  -5  -7   2   10.32    0.65 
   5  -7  -2   12.90    0.53 
   5   7  -2   12.71    0.59 
  -5   7   2   11.37    0.75 
   4  -7  -2   42.85    1.38 
  -4  -7   2   42.94    1.63 
  -4   7   2   43.08    1.73 
   4   7  -2   43.78    1.52 
   3  -7  -2    7.93    0.33 
  -3  -7   2    7.72    0.52 
  -3   7   2    7.82    0.59 
   3   7  -2    7.81    0.48 
  -2  -7   2   89.04    3.01 
   2  -7  -2   93.49    2.67 
  -2   7   2   94.91    3.12 
   2   7  -2   88.68    2.94 
  -1  -7   2   53.62    1.85 
  -1  -7   2   52.69    1.87 
   1   7  -2   51.54    1.86 
  -1   7   2   55.16    1.99 
   0  -7   2   96.53    3.03 
   0  -7   2   93.63    3.03 
   0   7  -2   91.70    3.05 
   0   7   2   93.13    3.12 
   1  -7   2   20.78    0.86 
   1  -7   2   21.30    0.88 
   1   7   2   19.76    0.94 
  -1   7  -2   19.19    0.92 
   2  -7   2    5.30    0.38 
   2  -7   2    5.97    0.41 
  -2  -7  -2    5.80    0.23 
   2   7   2    6.79    0.47 
  -2   7  -2    6.02    0.47 
  -3  -7  -2   97.78    2.90 
   3  -7   2  104.56    3.21 
   3   7   2   95.99    3.20 
  -3   7  -2   96.19    3.15 
  -3   7  -2   99.43    3.28 
  -4  -7  -2   79.59    2.35 
   4   7   2   77.89    2.60 
  -4   7  -2   76.62    2.69 
  -4   7  -2   77.27    2.57 
  -5  -7  -2    7.97    0.38 
  -5   7  -2    7.61    0.48 
  -5   7  -2    7.92    0.57 
   5   7   2    7.35    0.48 
  -6  -7  -2    2.33    0.33 
   6  -7   2    2.08    0.16 
  -6  -7  -2    2.03    0.23 
  -6   7  -2    2.17    0.30 
  -6   7  -2    2.18    0.36 
   6   7   2    2.33    0.30 
  -7  -7  -2   15.94    0.69 
   7  -7   2   16.31    0.64 
   7   7   2   15.55    0.75 
  -7   7  -2   16.22    0.81 
  -7   7  -2   15.74    0.91 
  -8  -7  -2   78.70    2.58 
   8  -7   2   74.82    2.50 
  -8   7  -2   85.52    2.93 
  -8   7  -2   83.76    2.80 
  -9  -7  -2   17.61    0.82 
   9  -7   2   17.84    0.79 
  -9   7  -2   17.76    1.01 
 -10  -7  -2    0.76    0.21 
  10  -7   2    0.86    0.22 
 -10   7  -2    0.44    0.24 
 -11  -7  -2    1.36    0.27 
  11  -7   2    1.29    0.28 
 -11   7  -2    1.08    0.33 
 -12  -7  -2    8.78    0.63 
  12  -7   2    9.07    0.64 
 -12   7  -2    9.61    0.77 
  13  -7   2   10.09    0.69 
 -13  -7  -2    8.59    0.66 
 -13   7  -2   10.00    0.79 
 -14  -7  -2    6.34    0.66 
  14  -7   2    5.65    0.61 
 -14   7  -2    6.73    0.77 
  13  -8  -2    2.51    0.44 
 -13  -8   2    2.34    0.40 
 -13   8   2    2.87    0.56 
  12  -8  -2    7.31    0.61 
 -12  -8   2    7.99    0.58 
 -12   8   2    6.76    0.80 
  11  -8  -2    0.54    0.23 
 -11  -8   2    0.62    0.21 
 -11   8   2    1.36    0.39 
 -10  -8   2   -0.03    0.11 
  10  -8  -2    0.04    0.15 
 -10   8   2    0.24    0.21 
  -9  -8   2    0.31    0.14 
   9  -8  -2    0.35    0.17 
  -9   8   2    0.77    0.31 
  -8  -8   2   22.30    0.83 
   8  -8  -2   18.95    0.89 
  -8   8   2   23.28    1.23 
  -7  -8   2    0.41    0.10 
   7  -8  -2    0.39    0.15 
  -7   8   2    0.60    0.26 
   6  -8  -2    1.67    0.22 
  -6   8   2    0.55    0.25 
   5  -8  -2    0.12    0.10 
  -5   8   2   -0.05    0.15 
   4  -8  -2    6.12    0.33 
  -4   8   2    5.52    0.60 
   4   8  -2    6.29    0.43 
   3  -8  -2   13.45    0.52 
  -3   8   2   14.33    0.85 
   3   8  -2   13.66    0.70 
   2  -8  -2   27.82    0.87 
   2   8  -2   24.49    1.10 
  -2   8   2   26.46    1.24 
   1  -8  -2   32.68    1.01 
  -1   8   2   32.80    1.41 
   1   8  -2   31.51    1.30 
   0  -8  -2    2.01    0.13 
   0   8  -2    2.32    0.34 
   0   8   2    1.54    0.30 
   1   8   2    0.64    0.22 
  -1   8  -2    0.72    0.23 
  -2  -8  -2   42.80    1.29 
   2   8   2   42.32    1.64 
  -2   8  -2   39.60    1.64 
  -3  -8  -2    8.88    0.38 
   3   8   2    9.11    0.60 
  -3   8  -2    9.05    0.63 
  -4  -8  -2    0.83    0.13 
   4   8   2    0.82    0.22 
  -4   8  -2    0.86    0.25 
  -5  -8  -2   26.76    0.95 
   5   8   2   26.57    1.13 
  -5   8  -2   26.25    1.26 
   6  -8   2    2.75    0.19 
  -6  -8  -2    2.53    0.27 
  -6   8  -2    3.05    0.47 
   6   8   2    1.83    0.29 
   7  -8   2    4.89    0.31 
  -7  -8  -2    4.93    0.36 
  -7   8  -2    5.85    0.64 
  -8  -8  -2    6.44    0.43 
   8  -8   2    5.81    0.39 
  -8   8  -2    6.32    0.70 
   9  -8   2   28.64    1.13 
  -9  -8  -2   29.28    1.18 
  -9   8  -2   29.03    1.45 
 -10  -8  -2    0.67    0.21 
  10  -8   2    1.02    0.25 
 -10   8  -2    0.38    0.28 
  11  -8   2    0.45    0.21 
 -11  -8  -2    0.83    0.25 
 -11   8  -2    0.50    0.26 
 -12  -8  -2   17.83    0.96 
  12  -8   2   18.24    0.97 
 -12   8  -2   18.17    1.14 
  13  -8   2   25.04    1.22 
 -13  -8  -2   25.23    1.24 
  11  -9  -2    0.54    0.25 
 -11  -9   2    0.65    0.22 
 -10  -9   2    0.73    0.21 
  10  -9  -2    1.00    0.27 
 -10   9   2    0.76    0.34 
   9  -9  -2   37.81    1.43 
  -9  -9   2   34.18    1.32 
  -9   9   2   37.68    1.79 
   8  -9  -2    5.73    0.44 
  -8  -9   2    5.36    0.36 
  -8   9   2    5.84    0.72 
   7  -9  -2    0.86    0.20 
  -7  -9   2    1.10    0.16 
  -7   9   2    0.94    0.34 
   6  -9  -2    0.98    0.20 
  -6   9   2    0.86    0.31 
   5  -9  -2   29.50    1.09 
  -5   9   2   29.98    1.47 
   4  -9  -2    7.30    0.39 
  -4   9   2    6.76    0.72 
   3  -9  -2    2.49    0.23 
  -3   9   2    1.84    0.37 
   3   9  -2    2.21    0.34 
   2  -9  -2    2.59    0.20 
   2   9  -2    2.53    0.37 
  -2   9   2    2.51    0.42 
   1  -9  -2   50.09    1.55 
  -1   9   2   49.01    1.98 
   1   9  -2   49.50    1.88 
   0  -9  -2    2.45    0.18 
   0   9   2    2.17    0.38 
   0   9  -2    2.60    0.38 
  -1  -9  -2    1.59    0.16 
  -1   9  -2    1.08    0.27 
   1   9   2    1.01    0.27 
  -2  -9  -2    7.41    0.34 
  -2   9  -2    7.93    0.61 
   2   9   2    7.16    0.58 
  -3  -9  -2    0.96    0.15 
  -3   9  -2    0.83    0.27 
   3   9   2    1.14    0.28 
  -4  -9  -2    3.39    0.25 
   4   9   2    3.31    0.43 
  -4   9  -2    3.56    0.50 
  -5  -9  -2   21.32    0.82 
  -5   9  -2   20.84    1.14 
   5   9   2   20.65    1.00 
   6  -9   2    1.20    0.16 
  -6  -9  -2    1.47    0.22 
  -6   9  -2    1.20    0.33 
   7  -9   2    5.37    0.33 
  -7  -9  -2    4.12    0.35 
  -7   9  -2    4.05    0.57 
  -8  -9  -2    6.62    0.46 
   8  -9   2    6.63    0.42 
  -8   9  -2    6.26    0.73 
  -9  -9  -2   20.39    0.96 
   9  -9   2   20.93    0.91 
  -9   9  -2   21.07    1.23 
 -10  -9  -2   19.43    0.95 
  10  -9   2   18.54    0.90 
 -10   9  -2   19.20    1.18 
  11  -9   2    2.99    0.41 
 -11  -9  -2    1.93    0.35 
  -9 -10   2    0.08    0.13 
   9 -10  -2    0.39    0.20 
   8 -10  -2   16.57    0.83 
  -8 -10   2   16.35    0.73 
   7 -10  -2   12.51    0.67 
  -7  10   2   13.38    0.99 
   6 -10  -2   25.27    1.02 
  -6  10   2   24.97    1.40 
   5 -10  -2    5.12    0.39 
  -5  10   2    5.30    0.69 
   4 -10  -2   49.97    1.70 
  -4  10   2   51.08    2.16 
   3 -10  -2   18.42    0.74 
  -3  10   2   15.85    1.03 
   2 -10  -2   17.15    0.70 
   2  10  -2   17.63    0.94 
  -2  10   2   18.36    1.07 
   1 -10  -2    4.32    0.30 
   1  10  -2    4.43    0.53 
  -1  10   2    4.13    0.58 
   0 -10  -2   27.99    0.96 
   0  10  -2   25.80    1.26 
   0  10   2   25.66    1.30 
  -1 -10  -2    1.94    0.21 
  -1  10  -2    2.33    0.41 
   1  10   2    2.48    0.42 
  -2 -10  -2   34.28    1.15 
  -2  10  -2   32.76    1.50 
   2  10   2   32.07    1.47 
  -3 -10  -2   10.70    0.51 
  -3  10  -2   10.58    0.77 
   3  10   2   10.31    0.71 
  -4 -10  -2    4.61    0.33 
  -4  10  -2    4.38    0.60 
   4  10   2    4.46    0.52 
  -5 -10  -2    0.09    0.12 
  -5  10  -2   -0.03    0.21 
  -6 -10  -2   36.75    1.38 
  -6  10  -2   40.66    1.81 
   7 -10   2   15.06    0.67 
  -7 -10  -2   14.85    0.74 
  -7  10  -2   13.34    0.98 
   8 -10   2    0.29    0.16 
  -8 -10  -2    0.05    0.16 
   9 -10   2    1.42    0.27 
  -9 -10  -2    1.36    0.29 
   6 -11  -2    0.17    0.17 
   5 -11  -2    4.54    0.42 
   4 -11  -2    2.28    0.29 
  -4  11   2    2.26    0.50 
   3 -11  -2   13.78    0.66 
  -3  11   2   12.68    0.95 
   2 -11  -2    4.30    0.35 
  -2  11   2    3.51    0.56 
   1 -11  -2    8.09    0.45 
  -1  11   2    7.11    0.76 
   1  11  -2    7.01    0.60 
   0  11  -2    0.31    0.24 
   0  11   2    0.60    0.30 
  -1 -11  -2    8.53    0.47 
   1  11   2    9.31    0.73 
  -1  11  -2    8.64    0.72 
  -2 -11  -2    3.65    0.33 
  -2  11  -2    3.36    0.52 
   2  11   2    3.47    0.51 
  -3 -11  -2    9.12    0.50 
  -3  11  -2    8.38    0.83 
  -4 -11  -2    3.29    0.34 
  -4  11  -2    3.69    0.57 
  -5 -11  -2    0.56    0.19 
  18   0  -3   -0.07    0.22 
  17   0  -3   44.66    1.81 
  16   0  -3    0.32    0.23 
  15   0  -3    8.61    0.64 
 -14   0   3   -0.07    0.13 
  14   0  -3    0.21    0.21 
 -13   0   3    0.59    0.26 
 -13   0   3    1.21    0.25 
  13   0  -3    0.83    0.25 
  12   0  -3   -0.04    0.16 
 -12   0   3    0.06    0.14 
  12   0  -3    0.10    0.13 
 -12   0   3    0.34    0.15 
  11   0  -3   15.25    0.77 
 -11   0   3   15.20    0.85 
  11   0  -3   15.67    0.70 
 -11   0   3   14.87    0.73 
 -10   0   3   -0.12    0.07 
  10   0  -3   -0.16    0.14 
 -10   0   3    0.05    0.13 
 -10   0   3    0.03    0.10 
  10   0  -3   -0.03    0.11 
   9   0  -3   12.23    0.55 
   9   0  -3   10.95    0.58 
  -9   0   3   11.27    0.64 
  -9   0   3   10.81    0.46 
  -9   0   3   11.06    0.55 
   8   0  -3   -0.05    0.10 
  -8   0   3   -0.02    0.08 
  -8   0   3    0.04    0.06 
   8   0  -3    0.06    0.08 
  -8   0   3   -0.08    0.06 
   7   0  -3    7.21    0.42 
   7   0  -3    6.60    0.40 
  -7   0   3    8.27    0.40 
  -7   0   3    8.26    0.47 
   7   0  -3    7.92    0.39 
  -7   0   3    7.88    0.34 
  -6   0   3   -0.06    0.05 
   6   0  -3    0.11    0.07 
  -6   0   3   -0.03    0.04 
   6   0  -3    0.00    0.04 
   6   0  -3    0.14    0.08 
   6   0  -3    0.06    0.09 
  -6   0   3    0.02    0.07 
   5   0  -3   75.33    2.51 
   5   0  -3   78.96    2.41 
  -5   0   3   80.92    2.37 
  -5   0   3   80.35    2.55 
  -5   0   3   79.31    2.42 
   5   0  -3   80.59    2.37 
   5   0  -3   83.22    2.54 
   4   0  -3   -0.05    0.05 
  -4   0   3   -0.01    0.05 
  -4   0   3    0.02    0.06 
   4   0  -3    0.15    0.08 
  -4   0   3    0.02    0.04 
   4   0  -3   -0.06    0.06 
  -3   0   3    6.95    0.29 
   3   0  -3    6.16    0.30 
   3   0  -3    6.97    0.35 
  -3   0   3    6.66    0.33 
  -3   0   3    6.52    0.31 
  -3   0   3    6.35    0.35 
  -2   0   3   -0.04    0.04 
  -2   0   3    0.04    0.04 
   2   0  -3    0.01    0.04 
  -2   0   3    0.17    0.07 
   2   0  -3    0.34    0.07 
  -1   0   3    9.67    0.33 
  -1   0   3    8.59    0.36 
  -1   0   3    9.35    0.36 
  -1   0   3    9.60    0.35 
   0   0   3   -0.33    0.02 
   0   0  -3   -0.31    0.03 
   0   0  -3   -0.37    0.03 
   0   0   3   -0.35    0.03 
   0   0   3   -0.26    0.03 
   1   0   3    4.64    0.22 
   1   0   3    4.31    0.20 
   1   0   3    4.26    0.24 
  -1   0  -3    4.57    0.24 
  -1   0  -3    4.48    0.20 
   2   0   3   -0.28    0.05 
  -2   0  -3   -0.30    0.04 
  -2   0  -3   -0.33    0.04 
   2   0   3   -0.31    0.04 
   2   0   3   -0.31    0.05 
  -3   0  -3  117.31    3.44 
  -3   0  -3  117.93    3.58 
   3   0   3  116.57    3.57 
   3   0   3  119.85    3.45 
   3   0   3  118.72    3.58 
   4   0   3   -0.50    0.05 
  -4   0  -3   -0.45    0.05 
   4   0   3   -0.43    0.07 
  -4   0  -3   -0.54    0.05 
   4   0   3   -0.42    0.05 
  -5   0  -3   12.78    0.50 
   5   0   3   12.99    0.51 
   5   0   3   13.18    0.57 
   5   0   3   13.01    0.54 
  -5   0  -3   13.68    0.59 
   6   0   3   -0.19    0.08 
  -6   0  -3   -0.20    0.06 
  -6   0  -3   -0.18    0.09 
   6   0   3   -0.27    0.06 
   6   0   3   -0.26    0.07 
  -7   0  -3  233.65    7.00 
   7   0   3  238.66    7.24 
  -7   0  -3  240.46    7.28 
   7   0   3  246.95    7.29 
   7   0   3  243.72    7.03 
   8   0   3    0.01    0.09 
  -8   0  -3   -0.01    0.11 
   8   0   3    0.08    0.12 
  -8   0  -3    0.04    0.07 
  -9   0  -3    5.01    0.41 
   9   0   3    4.85    0.39 
  -9   0  -3    5.21    0.33 
   9   0   3    4.52    0.34 
  10   0   3    0.12    0.13 
 -10   0  -3    0.05    0.09 
  10   0   3    0.04    0.15 
 -10   0  -3    0.08    0.13 
  11   0   3  100.95    3.35 
 -11   0  -3   97.87    3.41 
  11   0   3  101.45    3.19 
 -11   0  -3  100.70    3.16 
 -12   0  -3    0.11    0.16 
 -12   0  -3    0.10    0.12 
  12   0   3   -0.13    0.12 
  12   0   3   -0.04    0.17 
  13   0   3    4.58    0.45 
  13   0   3    4.08    0.49 
  14   0   3    0.01    0.20 
  15   0   3    0.89    0.28 
  16   0   3    0.05    0.22 
  17   0   3   21.20    1.16 
  18   0   3    0.21    0.27 
  18  -1  -3    0.44    0.29 
  18   1  -3    0.10    0.21 
  17  -1  -3    5.79    0.62 
  17   1  -3    4.38    0.49 
  16  -1  -3   14.55    0.87 
 -16  -1   3   13.89    0.87 
  16   1  -3   14.35    0.81 
  15  -1  -3   14.89    0.88 
 -15  -1   3   14.90    0.86 
  15   1  -3   14.85    0.80 
 -14  -1   3    0.18    0.17 
  14  -1  -3    0.16    0.22 
  14   1  -3    0.15    0.17 
 -13  -1   3   10.15    0.74 
  13  -1  -3    8.69    0.54 
 -13  -1   3    8.66    0.58 
  13  -1  -3    9.28    0.63 
 -13   1   3    9.36    0.70 
 -13   1   3    8.45    0.61 
  13   1  -3    8.87    0.57 
 -12  -1   3   18.98    0.86 
 -12  -1   3   17.90    0.98 
  12  -1  -3   17.67    0.80 
  12  -1  -3   18.41    0.88 
 -12   1   3   16.75    0.94 
 -12   1   3   15.98    0.73 
  12   1  -3   15.52    0.80 
 -12   1   3   16.55    0.80 
  11  -1  -3   47.44    1.75 
 -11  -1   3   46.78    1.68 
 -11  -1   3   48.44    1.88 
  11  -1  -3   46.08    1.64 
 -11   1   3   46.21    1.66 
  11   1  -3   47.15    1.69 
 -11   1   3   45.46    1.59 
 -11   1   3   48.23    1.84 
 -10  -1   3    4.03    0.45 
 -10  -1   3    5.09    0.37 
  10  -1  -3    4.22    0.42 
  10  -1  -3    4.64    0.36 
  10   1  -3    5.26    0.33 
 -10   1   3    4.39    0.45 
  10   1  -3    4.13    0.36 
 -10   1   3    4.66    0.31 
 -10   1   3    4.43    0.35 
  -9  -1   3   34.79    1.39 
   9  -1  -3   35.33    1.23 
  -9  -1   3   33.96    1.23 
   9  -1  -3   33.80    1.31 
  -9   1   3   33.82    1.34 
   9   1  -3   33.17    1.04 
   9   1  -3   32.72    1.24 
  -9   1   3   35.10    1.23 
  -9   1   3   33.33    1.19 
   9   1  -3   33.11    1.15 
   8  -1  -3   16.83    0.68 
  -8  -1   3   15.57    0.77 
  -8  -1   3   16.73    0.67 
   8  -1  -3   15.47    0.72 
   8  -1  -3   15.73    0.69 
   8   1  -3   14.28    0.65 
   8   1  -3   15.68    0.61 
   8   1  -3   15.37    0.51 
  -8   1   3   15.81    0.64 
  -8   1   3   16.37    0.66 
  -8   1   3   12.37    0.69 
   7  -1  -3   54.36    1.91 
   7  -1  -3   56.13    1.82 
  -7  -1   3   55.85    1.80 
   7  -1  -3   57.12    1.87 
  -7  -1   3   55.62    1.95 
  -7   1   3   60.49    1.81 
   7   1  -3   55.34    1.74 
   7   1  -3   54.56    1.84 
   7   1  -3   56.60    1.93 
  -7   1   3   57.23    1.80 
  -7   1   3   55.98    1.91 
  -6  -1   3  164.91    5.27 
   6  -1  -3  175.26    5.09 
  -6  -1   3  169.09    5.05 
   6  -1  -3  170.81    5.19 
   6   1  -3  177.60    5.28 
   6   1  -3  171.66    4.99 
  -6   1   3  175.98    5.24 
  -6   1   3  180.25    5.06 
   6   1  -3  166.49    5.19 
  -6   1   3  170.90    5.08 
  -5  -1   3    0.06    0.05 
  -5  -1   3    0.32    0.12 
   5  -1  -3    0.05    0.07 
   5  -1  -3    0.01    0.06 
  -5   1   3    0.14    0.07 
   5   1  -3    0.28    0.08 
   5   1  -3    0.10    0.08 
  -5   1   3    0.18    0.08 
  -5   1   3    0.05    0.06 
   5   1  -3    0.02    0.04 
  -4  -1   3  161.95    4.82 
  -4  -1   3  168.05    5.00 
   4  -1  -3  166.16    4.96 
  -4  -1   3  161.68    5.03 
   4  -1  -3  166.70    4.85 
  -4   1   3  170.22    4.84 
   4   1  -3  171.70    5.05 
  -4   1   3  170.51    4.98 
  -4   1   3  160.40    4.88 
   4   1  -3  167.63    4.95 
   4   1  -3  165.45    4.95 
  -3  -1   3  184.61    5.18 
  -3  -1   3  179.27    5.20 
   3  -1  -3  178.01    5.36 
   3  -1  -3  181.23    5.24 
  -3  -1   3  189.25    5.39 
  -3  -1   3  182.15    5.44 
   3   1  -3  175.55    5.42 
  -3   1   3  173.89    5.28 
  -3   1   3  175.77    5.23 
   3   1  -3  189.30    5.33 
   3   1  -3  188.29    5.33 
  -3   1   3  172.42    5.35 
   2  -1  -3    0.21    0.06 
  -2  -1   3    0.26    0.03 
   2  -1  -3    0.26    0.07 
  -2  -1   3    0.66    0.11 
  -2  -1   3    0.13    0.02 
  -2   1   3    0.10    0.05 
   2   1  -3    0.20    0.07 
  -2   1   3    0.06    0.05 
   1  -1  -3   76.40    2.24 
  -1  -1   3   75.02    2.33 
  -1  -1   3   78.77    2.33 
  -1   1   3   78.87    2.34 
  -1   1   3   76.83    2.27 
  -1   1   3   69.66    2.25 
  -1   1   3   75.85    2.27 
   0  -1  -3  124.47    3.58 
   0  -1   3  121.79    3.69 
   0  -1  -3  127.96    3.64 
   0   1   3  114.98    3.63 
   0   1   3  125.50    3.58 
   0   1   3  128.04    3.70 
   0   1  -3  122.61    3.69 
   1  -1   3  287.66    8.25 
  -1  -1  -3  265.58    8.72 
  -1  -1  -3  293.92    8.01 
   1   1   3  291.28    8.28 
   1   1   3  271.15    8.82 
  -1   1  -3  285.16    8.26 
   1   1   3  256.11    8.48 
   2  -1   3   48.88    1.48 
  -2  -1  -3   47.29    1.46 
   2  -1   3   49.13    1.54 
   2  -1   3   48.55    1.41 
  -2  -1  -3   48.58    1.51 
   2  -1   3   45.10    1.41 
   2   1   3   48.42    1.45 
   2   1   3   49.03    1.50 
  -2   1  -3   47.83    1.54 
   2   1   3   47.61    1.50 
  -3  -1  -3  164.49    4.69 
   3  -1   3  154.85    4.65 
   3  -1   3  163.41    4.83 
  -3  -1  -3  165.30    4.82 
  -3   1  -3  164.45    4.86 
   3   1   3  160.01    4.83 
   3   1   3  159.04    4.80 
  -3   1  -3  161.03    4.60 
   3   1   3  160.59    4.67 
  -4  -1  -3    4.78    0.26 
   4  -1   3    5.48    0.32 
   4  -1   3    5.26    0.28 
  -4  -1  -3    5.02    0.30 
   4  -1   3    4.57    0.25 
  -4   1  -3    4.92    0.22 
  -4   1  -3    5.22    0.32 
   4   1   3    4.94    0.29 
   4   1   3    5.28    0.26 
   4   1   3    5.32    0.28 
  -5  -1  -3  153.07    4.53 
   5  -1   3  153.57    4.69 
   5  -1   3  158.67    4.70 
   5  -1   3  151.42    4.52 
  -5  -1  -3  150.34    4.68 
   5   1   3  159.28    4.52 
  -5   1  -3  154.03    4.71 
   5   1   3  152.98    4.67 
   5   1   3  154.78    4.68 
  -5   1  -3  152.66    4.47 
   5   1   3  156.25    4.51 
   6  -1   3  265.32    7.84 
   6  -1   3  282.21    8.10 
   6  -1   3  266.68    8.12 
  -6  -1  -3  273.96    7.84 
  -6  -1  -3  262.08    8.08 
   6   1   3  269.05    8.10 
   6   1   3  271.18    7.82 
   6   1   3  268.22    8.06 
  -6   1  -3  270.42    8.11 
  -6   1  -3  276.89    7.78 
   6   1   3  270.24    7.82 
   7  -1   3   16.77    0.73 
  -7  -1  -3   16.51    0.67 
  -7  -1  -3   16.06    0.74 
   7  -1   3   16.16    0.68 
   7  -1   3   16.87    0.75 
  -7   1  -3   17.91    0.79 
   7   1   3   17.77    0.74 
  -7   1  -3   17.58    0.64 
   7   1   3   17.44    0.67 
   7   1   3   16.07    0.70 
  -8  -1  -3   16.37    0.69 
  -8  -1  -3   15.86    0.77 
   8  -1   3   17.24    0.71 
   8  -1   3   16.53    0.75 
  -8   1  -3   16.23    0.64 
  -8   1  -3   15.90    0.78 
   8   1   3   17.34    0.73 
   8   1   3   16.68    0.68 
  -9  -1  -3    0.19    0.11 
  -9  -1  -3    0.23    0.13 
   9  -1   3    0.23    0.14 
   9  -1   3    0.28    0.16 
  -9   1  -3    0.10    0.11 
  -9   1  -3    0.15    0.08 
   9   1   3    0.16    0.12 
   9   1   3    0.18    0.13 
 -10  -1  -3   40.16    1.60 
 -10  -1  -3   39.51    1.45 
  10  -1   3   40.99    1.56 
  10  -1   3   41.81    1.48 
 -10   1  -3   42.51    1.63 
  10   1   3   40.01    1.52 
 -10   1  -3   40.58    1.39 
  10   1   3   41.61    1.45 
  11  -1   3   18.95    0.92 
 -11  -1  -3   17.72    0.94 
  11  -1   3   18.57    0.84 
 -11  -1  -3   17.85    0.81 
  11   1   3   16.87    0.85 
 -11   1  -3   17.84    0.94 
  11   1   3   19.13    0.82 
  12  -1   3    0.91    0.26 
 -12  -1  -3    1.17    0.24 
 -12  -1  -3    1.02    0.26 
  12  -1   3    1.15    0.24 
  12   1   3    1.04    0.25 
  12   1   3    1.70    0.26 
 -12   1  -3    2.11    0.37 
  12   1   3    2.17    0.30 
  13  -1   3    0.13    0.22 
  13  -1   3    0.17    0.17 
 -13  -1  -3    0.39    0.17 
  13   1   3    0.14    0.17 
  14  -1   3    9.96    0.73 
  14  -1   3   11.83    0.69 
  14   1   3    9.44    0.67 
  15  -1   3    2.15    0.41 
  15  -1   3    2.00    0.33 
  15   1   3    1.50    0.33 
  16  -1   3    5.74    0.65 
  16   1   3    5.35    0.61 
  17  -1   3    1.71    0.42 
  17   1   3    2.15    0.42 
  18  -1   3    7.96    0.81 
  18   1   3    9.46    0.75 
  18  -2  -3    6.89    0.72 
  18   2  -3    7.78    0.51 
  17  -2  -3   -0.13    0.23 
 -17  -2   3    0.00    0.20 
  17   2  -3   -0.18    0.16 
 -16  -2   3    2.59    0.44 
  16  -2  -3    3.91    0.53 
  16   2  -3    3.86    0.40 
 -15  -2   3   14.60    0.88 
  15  -2  -3   16.63    0.94 
  15   2  -3   16.88    0.79 
  14  -2  -3    0.23    0.23 
  14  -2  -3    0.51    0.20 
 -14  -2   3    0.23    0.19 
  14   2  -3    0.66    0.20 
  13  -2  -3    0.67    0.21 
  13  -2  -3    0.74    0.25 
 -13  -2   3    0.64    0.21 
 -13   2   3    1.07    0.30 
  13   2  -3    1.06    0.22 
 -13   2   3    0.96    0.22 
  12  -2  -3   31.93    1.34 
  12  -2  -3   32.71    1.23 
 -12  -2   3   31.26    1.26 
 -12   2   3   29.96    1.21 
 -12   2   3   30.29    1.39 
  12   2  -3   29.75    1.17 
 -11  -2   3    5.79    0.43 
  11  -2  -3    6.09    0.44 
  11  -2  -3    6.06    0.49 
 -11  -2   3    5.19    0.56 
 -11   2   3    5.74    0.48 
 -11   2   3    5.02    0.39 
  11   2  -3    5.73    0.38 
  10  -2  -3    0.10    0.13 
  10  -2  -3    0.16    0.17 
 -10  -2   3    0.34    0.17 
 -10  -2   3    0.25    0.13 
 -10   2   3    0.37    0.13 
 -10   2   3    0.40    0.15 
  10   2  -3    0.51    0.14 
 -10   2   3    0.42    0.17 
   9  -2  -3   10.97    0.56 
  -9  -2   3   11.20    0.66 
  -9  -2   3   10.83    0.54 
  -9   2   3   10.87    0.62 
  -9   2   3   10.71    0.56 
  -9   2   3   12.14    0.54 
   9   2  -3   10.32    0.49 
  -8  -2   3   61.18    2.21 
  -8  -2   3   62.79    2.03 
   8  -2  -3   63.13    2.10 
   8  -2  -3   62.58    2.06 
  -8   2   3   65.66    2.01 
   8   2  -3   61.11    1.99 
   8   2  -3   64.74    1.99 
  -8   2   3   64.49    2.16 
  -8   2   3   63.57    2.08 
  -7  -2   3    5.78    0.33 
   7  -2  -3    6.91    0.37 
   7  -2  -3    6.65    0.39 
  -7  -2   3    5.93    0.43 
  -7   2   3    6.89    0.35 
  -7   2   3    6.47    0.39 
   7   2  -3    6.50    0.28 
  -7   2   3    6.51    0.38 
   7   2  -3    7.00    0.29 
  -6  -2   3    6.04    0.31 
  -6  -2   3    6.44    0.42 
   6  -2  -3    5.82    0.34 
   6  -2  -3    5.89    0.33 
  -6   2   3    6.74    0.37 
   6   2  -3    6.40    0.23 
   6   2  -3    6.67    0.42 
   6   2  -3    6.19    0.23 
  -6   2   3    7.91    0.39 
  -6   2   3    6.30    0.31 
   5  -2  -3  254.55    7.33 
  -5  -2   3  253.84    7.61 
  -5  -2   3  246.66    7.29 
   5  -2  -3  252.23    7.47 
  -5  -2   3  259.17    7.26 
   5   2  -3  255.54    7.62 
  -5   2   3  254.08    7.43 
  -5   2   3  242.69    7.49 
  -5   2   3  259.29    7.29 
   4  -2  -3   10.44    0.43 
  -4  -2   3   10.80    0.35 
  -4  -2   3   10.89    0.37 
   4  -2  -3   10.63    0.44 
  -4  -2   3   10.14    0.52 
   4   2  -3   10.80    0.53 
  -4   2   3   10.95    0.44 
  -4   2   3   11.23    0.41 
  -4   2   3   10.12    0.48 
   3  -2  -3    3.26    0.19 
   3  -2  -3    3.29    0.18 
  -3  -2   3    3.69    0.26 
  -3  -2   3    3.66    0.16 
  -3   2   3    4.35    0.26 
   3   2  -3    3.36    0.25 
  -3   2   3    3.77    0.18 
   2  -2  -3   18.52    0.61 
  -2  -2   3   19.90    0.72 
  -2  -2   3   19.16    0.62 
   2  -2  -3   18.53    0.63 
  -2   2   3   18.80    0.60 
   2   2  -3   17.70    0.70 
  -2   2   3   17.90    0.71 
  -2   2   3   19.97    0.61 
   2   2  -3   18.43    0.61 
   1  -2  -3   94.16    2.75 
  -1  -2   3   91.55    2.87 
  -1  -2   3   95.74    2.88 
   1   2  -3   96.15    2.77 
  -1   2   3   97.73    2.72 
  -1   2   3   88.89    2.87 
   0  -2   3   98.82    3.04 
   0  -2  -3  102.22    2.91 
   0  -2  -3  101.53    2.91 
   0   2   3  104.49    2.89 
   0   2  -3   96.18    3.03 
   0   2  -3   99.37    2.95 
   0   2   3   96.01    3.00 
   1  -2   3    3.66    0.23 
  -1  -2  -3    3.66    0.17 
  -1  -2  -3    4.10    0.19 
  -1   2  -3    3.75    0.22 
  -1   2  -3    3.55    0.21 
   1   2   3    3.18    0.17 
   1   2   3    3.41    0.19 
   1   2   3    3.88    0.16 
  -2  -2  -3   11.53    0.44 
   2  -2   3   11.52    0.50 
  -2  -2  -3   12.05    0.45 
  -2   2  -3   11.63    0.48 
  -2   2  -3   12.13    0.51 
   2   2   3   12.18    0.42 
   2   2   3   12.19    0.45 
   2   2   3   12.30    0.44 
   3  -2   3    0.40    0.03 
   3  -2   3    0.38    0.09 
  -3  -2  -3    0.39    0.08 
  -3  -2  -3    0.38    0.08 
   3   2   3    0.37    0.08 
   3   2   3    0.47    0.08 
  -3   2  -3    0.52    0.11 
   3   2   3    0.32    0.07 
  -3   2  -3    0.35    0.09 
   4  -2   3    2.26    0.15 
  -4  -2  -3    2.15    0.17 
   4  -2   3    2.45    0.14 
  -4  -2  -3    2.25    0.19 
   4  -2   3    2.31    0.23 
   4   2   3    2.61    0.16 
  -4   2  -3    2.41    0.23 
   4   2   3    2.39    0.17 
   4   2   3    2.35    0.18 
  -4   2  -3    2.60    0.26 
  -5  -2  -3  121.27    3.65 
   5  -2   3  115.83    3.63 
  -5  -2  -3  118.71    3.77 
   5  -2   3  123.89    3.80 
   5   2   3  129.33    3.61 
  -5   2  -3  122.15    3.73 
   5   2   3  123.33    3.75 
  -5   2  -3  127.22    3.83 
   5   2   3  122.73    3.75 
  -6  -2  -3    2.82    0.23 
   6  -2   3    3.30    0.25 
  -6  -2  -3    3.50    0.27 
   6  -2   3    2.89    0.25 
   6  -2   3    3.05    0.30 
   6   2   3    3.29    0.26 
  -6   2  -3    3.71    0.28 
   6   2   3    3.60    0.22 
  -6   2  -3    3.40    0.29 
   6   2   3    3.29    0.24 
   7  -2   3   42.01    1.46 
  -7  -2  -3   39.86    1.47 
  -7  -2  -3   38.52    1.36 
   7  -2   3   37.65    1.36 
  -7   2  -3   40.24    1.50 
   7   2   3   42.59    1.45 
   7   2   3   42.46    1.33 
   7   2   3   39.78    1.39 
  -7   2  -3   41.60    1.43 
  -8  -2  -3    8.48    0.51 
   8  -2   3    7.15    0.43 
   8  -2   3    7.85    0.49 
  -8  -2  -3    8.62    0.45 
  -8   2  -3    8.04    0.51 
   8   2   3    7.91    0.44 
   8   2   3    7.65    0.40 
   9  -2   3   13.39    0.65 
  -9  -2  -3   13.60    0.64 
   9  -2   3   13.36    0.70 
  -9  -2  -3   14.65    0.75 
   9   2   3   13.37    0.65 
  -9   2  -3   13.46    0.73 
   9   2   3   14.33    0.61 
 -10  -2  -3    4.78    0.48 
  10  -2   3    4.41    0.37 
 -10  -2  -3    4.90    0.37 
  10  -2   3    4.41    0.44 
 -10   2  -3    3.50    0.43 
  10   2   3    4.54    0.37 
  10   2   3    4.22    0.32 
 -11  -2  -3    3.25    0.42 
  11  -2   3    2.77    0.38 
  11  -2   3    2.81    0.35 
 -11  -2  -3    3.00    0.35 
  11   2   3    3.35    0.37 
 -11   2  -3    2.50    0.38 
  12  -2   3    3.67    0.47 
  12  -2   3    3.92    0.42 
 -12  -2  -3    3.90    0.49 
 -12  -2  -3    3.95    0.42 
  12   2   3    3.87    0.41 
 -12   2  -3    3.26    0.45 
  13  -2   3    7.44    0.61 
  13  -2   3    8.14    0.56 
 -13  -2  -3    8.51    0.57 
  13   2   3    7.79    0.55 
 -14  -2  -3    0.19    0.18 
  14  -2   3    0.72    0.29 
  14  -2   3    0.78    0.24 
  14   2   3    0.08    0.18 
 -15  -2  -3    3.56    0.50 
  15  -2   3    3.41    0.50 
  15  -2   3    3.88    0.46 
  15   2   3    3.28    0.43 
  16  -2   3   12.65    0.78 
  16  -2   3   11.91    0.85 
  16   2   3   11.20    0.73 
  17  -2   3    4.18    0.60 
  17   2   3    5.16    0.54 
  18  -2   3    1.98    0.46 
  18   2   3    1.70    0.36 
  18  -3  -3   15.12    1.00 
 -17  -3   3    0.05    0.21 
  17  -3  -3   -0.08    0.23 
 -16  -3   3    2.53    0.43 
  16  -3  -3    2.00    0.42 
  15  -3  -3   11.08    0.68 
  15  -3  -3   12.22    0.79 
 -15  -3   3    9.04    0.68 
  15   3  -3   10.63    0.44 
 -14  -3   3    0.07    0.16 
  14  -3  -3    0.34    0.18 
  14  -3  -3    0.20    0.22 
  14   3  -3    0.23    0.10 
  13  -3  -3    7.76    0.53 
  13  -3  -3    8.42    0.62 
 -13  -3   3    7.79    0.55 
  13   3  -3    7.21    0.33 
 -13   3   3    6.66    0.51 
 -13   3   3    6.87    0.59 
 -12  -3   3   26.57    1.12 
  12  -3  -3   26.08    1.18 
 -12  -3   3   24.01    1.26 
  12  -3  -3   25.20    1.09 
 -12   3   3   27.26    1.26 
 -12   3   3   26.45    1.14 
  12   3  -3   26.67    0.86 
  11  -3  -3   25.54    1.04 
 -11  -3   3   22.96    1.18 
 -11  -3   3   22.99    1.01 
  11  -3  -3   24.76    1.11 
 -11   3   3   25.24    1.14 
 -11   3   3   23.11    1.04 
 -10  -3   3    9.39    0.53 
  10  -3  -3   10.53    0.58 
 -10  -3   3    8.97    0.65 
 -10   3   3    9.14    0.56 
 -10   3   3   10.00    0.60 
  -9  -3   3   14.51    0.80 
  -9  -3   3   14.41    0.66 
   9  -3  -3   14.78    0.71 
  -9   3   3   15.32    0.74 
  -9   3   3   15.84    0.75 
   8  -3  -3   83.95    2.68 
   8  -3  -3   83.93    2.65 
  -8  -3   3   81.12    2.59 
  -8  -3   3   82.15    2.84 
  -8   3   3   84.07    2.73 
  -8   3   3   86.78    2.54 
  -8   3   3   82.04    2.72 
  -7  -3   3    8.45    0.41 
  -7  -3   3    8.92    0.55 
   7  -3  -3    9.80    0.46 
   7  -3  -3    7.65    0.44 
  -7   3   3    9.37    0.38 
  -7   3   3    8.62    0.50 
  -7   3   3    9.62    0.48 
   6  -3  -3    0.27    0.09 
  -6  -3   3    0.18    0.07 
  -6  -3   3    0.13    0.06 
   6  -3  -3    0.08    0.08 
  -6  -3   3    0.03    0.09 
  -6   3   3    0.19    0.11 
   6   3  -3    0.14    0.12 
  -6   3   3    0.17    0.08 
  -6   3   3    0.23    0.06 
  -5  -3   3    6.51    0.24 
  -5  -3   3    6.54    0.25 
   5  -3  -3    6.50    0.32 
   5  -3  -3    6.48    0.33 
  -5  -3   3    6.46    0.42 
   5   3  -3    6.48    0.43 
   5   3  -3    6.86    0.24 
  -5   3   3    5.67    0.32 
  -5   3   3    6.26    0.39 
   4  -3  -3   22.90    0.79 
  -4  -3   3   22.83    0.76 
  -4  -3   3   23.56    0.95 
   4  -3  -3   23.75    0.81 
   4   3  -3   23.93    0.74 
  -4   3   3   24.35    0.93 
   4   3  -3   23.59    0.94 
  -4   3   3   22.92    0.80 
   3  -3  -3   12.65    0.48 
   3  -3  -3   13.14    0.45 
  -3  -3   3   14.38    0.61 
   3   3  -3   12.90    0.46 
  -3   3   3   12.79    0.46 
  -3   3   3   11.96    0.58 
   3   3  -3   13.54    0.59 
   2  -3  -3   71.66    2.08 
   2  -3  -3   68.66    2.10 
  -2  -3   3   73.48    2.26 
  -2   3   3   66.66    2.25 
   2   3  -3   70.80    2.13 
  -2   3   3   71.26    2.08 
  -1  -3   3    1.04    0.15 
  -1  -3   3    0.94    0.15 
   1  -3  -3    0.94    0.11 
   1  -3  -3    1.06    0.10 
  -1   3   3    1.19    0.19 
   1   3  -3    0.96    0.14 
   0  -3  -3   36.36    1.11 
   0  -3   3   36.32    1.23 
   0  -3  -3   37.36    1.11 
   0   3  -3   34.23    1.21 
   0   3  -3   35.65    1.18 
   0   3   3   35.88    1.26 
  -1  -3  -3   35.54    1.07 
  -1  -3  -3   35.42    1.06 
  -1  -3  -3   32.37    1.08 
   1  -3   3   34.74    1.19 
  -1   3  -3   34.79    1.16 
   1   3   3   33.49    1.08 
  -1   3  -3   34.82    1.18 
   2  -3   3  180.82    5.40 
  -2  -3  -3  175.47    5.29 
  -2  -3  -3  184.98    5.19 
  -2   3  -3  174.77    5.39 
   2   3   3  181.75    5.31 
  -2   3  -3  178.40    5.31 
  -3  -3  -3    7.08    0.33 
   3  -3   3    6.61    0.38 
  -3  -3  -3    7.33    0.32 
   3   3   3    7.01    0.28 
   3   3   3    7.78    0.35 
  -3   3  -3    7.04    0.39 
  -3   3  -3    7.14    0.39 
  -4  -3  -3   46.82    1.48 
  -4  -3  -3   46.69    1.54 
   4  -3   3   46.31    1.60 
   4   3   3   48.33    1.55 
  -4   3  -3   48.62    1.62 
   4   3   3   44.62    1.47 
  -4   3  -3   47.65    1.59 
   5  -3   3   50.57    1.51 
  -5  -3  -3   48.80    1.64 
  -5  -3  -3   47.83    1.56 
   5  -3   3   50.67    1.50 
   5  -3   3   49.73    1.69 
   5   3   3   49.64    1.64 
  -5   3  -3   47.27    1.66 
  -5   3  -3   49.55    1.70 
   5   3   3   47.83    1.56 
  -6  -3  -3   33.20    1.27 
   6  -3   3   35.42    1.18 
   6  -3   3   36.17    1.31 
  -6  -3  -3   35.58    1.21 
   6   3   3   36.22    1.27 
  -6   3  -3   34.33    1.32 
  -6   3  -3   36.45    1.31 
   6   3   3   35.68    1.19 
  -7  -3  -3    0.58    0.16 
   7  -3   3    0.67    0.15 
  -7  -3  -3    0.65    0.14 
   7   3   3    0.70    0.16 
   7   3   3    0.78    0.14 
  -7   3  -3    0.64    0.16 
   7   3   3    0.72    0.11 
  -7   3  -3    0.86    0.20 
  -8  -3  -3    1.38    0.24 
  -8  -3  -3    1.55    0.22 
   8  -3   3    1.32    0.21 
   8  -3   3    1.17    0.22 
  -8   3  -3    1.59    0.25 
  -8   3  -3    0.94    0.21 
   8   3   3    1.71    0.20 
  -9  -3  -3   18.84    0.82 
   9  -3   3   18.81    0.82 
  -9  -3  -3   19.96    0.92 
   9  -3   3   18.60    0.88 
  -9   3  -3   19.56    0.94 
  -9   3  -3   20.47    0.90 
   9   3   3   18.86    0.78 
 -10  -3  -3    1.06    0.21 
  10  -3   3    1.42    0.25 
  10  -3   3    1.62    0.30 
 -10  -3  -3    0.85    0.24 
 -10   3  -3    1.34    0.27 
 -10   3  -3    1.48    0.29 
  10   3   3    1.09    0.21 
  11  -3   3    1.13    0.24 
 -11  -3  -3    1.54    0.27 
  11  -3   3    1.10    0.28 
 -11  -3  -3    1.19    0.28 
  11   3   3    1.21    0.22 
 -11   3  -3    0.93    0.25 
  12  -3   3   27.47    1.16 
 -12  -3  -3   27.28    1.17 
  12  -3   3   27.60    1.25 
 -12  -3  -3   28.56    1.31 
 -12   3  -3   28.27    1.32 
  12   3   3   27.54    1.12 
 -13  -3  -3   26.72    1.18 
  13  -3   3   27.82    1.26 
  13  -3   3   25.47    1.15 
  13   3   3   26.18    1.11 
  14  -3   3   29.13    1.40 
 -14  -3  -3   33.11    1.37 
  14  -3   3   30.28    1.32 
  14   3   3   31.08    1.26 
  15  -3   3    7.35    0.73 
 -15  -3  -3    7.74    0.71 
  15  -3   3    6.41    0.61 
  15   3   3    7.18    0.53 
  16  -3   3    0.88    0.35 
 -16  -3  -3    0.79    0.28 
  16  -3   3    0.89    0.29 
  16   3   3    0.76    0.24 
  17  -3   3   16.37    0.95 
  17  -3   3   15.37    1.03 
  17   3   3   16.75    0.84 
 -17  -4   3    0.00    0.19 
  17  -4  -3    0.05    0.27 
 -16  -4   3   -0.01    0.18 
  16  -4  -3    0.38    0.22 
  16  -4  -3    0.30    0.27 
 -15  -4   3   11.63    0.77 
  15  -4  -3   13.05    0.76 
  15  -4  -3   12.11    0.84 
  14  -4  -3   26.07    1.24 
 -14  -4   3   23.97    1.16 
  14  -4  -3   25.93    1.14 
 -14   4   3   24.35    1.18 
 -13  -4   3   15.76    0.86 
  13  -4  -3   19.10    0.97 
  13  -4  -3   17.66    0.88 
 -13   4   3   17.44    0.93 
 -13   4   3   17.50    1.00 
  12  -4  -3    1.85    0.31 
 -12  -4   3    2.02    0.31 
 -12   4   3    1.91    0.33 
 -12   4   3    1.75    0.33 
  11  -4  -3   29.21    1.18 
 -11  -4   3   26.25    1.31 
 -11  -4   3   28.13    1.14 
 -11   4   3   28.05    1.25 
 -11   4   3   30.16    1.27 
 -10  -4   3  132.06    4.14 
  10  -4  -3  138.36    4.21 
 -10  -4   3  131.49    4.45 
 -10   4   3  134.95    4.32 
 -10   4   3  138.47    4.35 
  -9  -4   3  149.11    4.79 
  -9  -4   3  144.56    4.45 
   9  -4  -3  148.93    4.51 
  -9   4   3  148.20    4.65 
  -9   4   3  148.14    4.66 
   8  -4  -3    2.81    0.30 
  -8  -4   3    2.48    0.36 
  -8  -4   3    2.25    0.24 
   8  -4  -3    1.94    0.24 
  -8   4   3    2.53    0.34 
  -8   4   3    1.61    0.24 
   7  -4  -3   90.47    2.74 
  -7  -4   3   86.56    2.65 
   7  -4  -3   90.99    2.77 
  -7  -4   3   82.60    2.94 
  -7   4   3   86.30    2.80 
   7   4  -3   88.70    2.55 
  -7   4   3   89.05    2.91 
  -6  -4   3   77.38    2.29 
  -6  -4   3   75.31    2.63 
  -6  -4   3   79.74    2.32 
   6  -4  -3   84.68    2.46 
   6  -4  -3   76.87    2.42 
  -6   4   3   76.59    2.60 
   6   4  -3   77.56    2.30 
  -6   4   3   76.42    2.47 
  -5  -4   3   58.35    2.04 
   5  -4  -3   58.03    1.84 
   5  -4  -3   61.69    1.85 
   5   4  -3   58.78    1.78 
   5   4  -3   56.14    2.04 
  -5   4   3   58.67    2.03 
  -5   4   3   58.70    1.87 
   4  -4  -3   63.02    2.02 
   4  -4  -3   65.26    2.02 
  -4  -4   3   70.25    2.26 
  -4   4   3   63.89    2.21 
  -4   4   3   65.49    2.04 
   4   4  -3   69.81    2.24 
   4   4  -3   66.70    2.01 
  -3  -4   3   38.09    1.37 
   3  -4  -3   36.38    1.19 
   3  -4  -3   38.02    1.16 
  -3   4   3   37.43    1.17 
   3   4  -3   38.56    1.36 
   3   4  -3   37.22    1.22 
  -3   4   3   38.04    1.39 
   2  -4  -3   35.03    0.99 
   2  -4  -3   32.59    1.02 
  -2  -4   3   33.53    1.19 
   2  -4  -3   32.10    1.04 
  -2  -4   3   31.38    1.17 
  -2   4   3   32.60    1.23 
   2   4  -3   32.54    1.10 
  -2   4   3   32.54    0.99 
  -1  -4   3  282.75    8.34 
   1  -4  -3  283.08    8.03 
  -1  -4   3  278.56    8.34 
   1  -4  -3  286.09    8.02 
   1   4  -3  278.12    8.16 
  -1   4   3  274.74    8.28 
   0  -4  -3  216.19    5.93 
   0  -4  -3  205.61    6.01 
   0  -4   3  205.70    6.20 
   0  -4  -3  206.40    5.93 
   0  -4  -3  210.76    6.01 
   0   4   3  201.45    6.17 
   0   4  -3  200.07    6.08 
  -1  -4  -3   74.29    2.16 
   1  -4   3   72.48    2.32 
  -1  -4  -3   70.64    2.14 
  -1  -4  -3   73.96    2.13 
  -1   4  -3   71.71    2.28 
  -1   4  -3   70.22    2.29 
   1   4   3   69.95    2.33 
   1   4   3   72.46    2.16 
  -2  -4  -3   22.23    0.74 
  -2  -4  -3   20.29    0.75 
   2  -4   3   22.31    0.87 
  -2  -4  -3   22.86    0.75 
  -2   4  -3   23.16    0.87 
   2   4   3   23.32    0.91 
  -2   4  -3   23.24    0.88 
   2   4   3   22.25    0.79 
   3  -4   3  265.73    7.82 
  -3  -4  -3  275.18    7.71 
  -3  -4  -3  256.51    7.53 
  -3   4  -3  263.61    7.81 
   3   4   3  247.04    7.75 
  -3   4  -3  259.64    7.71 
  -4  -4  -3  338.97   10.19 
  -4  -4  -3  344.70    9.96 
   4  -4   3  349.08   10.28 
   4   4   3  348.97   10.24 
  -4   4  -3  346.89   10.29 
  -4   4  -3  349.25   10.16 
   5  -4   3    9.57    0.50 
   5  -4   3    8.75    0.32 
  -5  -4  -3    8.58    0.41 
  -5  -4  -3    8.57    0.44 
   5  -4   3    8.93    0.32 
  -5   4  -3    8.68    0.50 
  -5   4  -3    8.88    0.50 
   5   4   3    9.58    0.48 
  -6  -4  -3   14.16    0.64 
  -6  -4  -3   13.12    0.57 
   6  -4   3   13.41    0.51 
   6  -4   3   14.34    0.53 
   6   4   3   13.58    0.65 
  -6   4  -3   13.20    0.67 
  -6   4  -3   14.26    0.69 
   7  -4   3    7.46    0.39 
  -7  -4  -3    7.56    0.41 
  -7  -4  -3    7.52    0.46 
  -7   4  -3    7.78    0.50 
  -7   4  -3    6.86    0.48 
   7   4   3    7.98    0.28 
  -8  -4  -3   79.03    2.65 
   8  -4   3   78.46    2.51 
  -8  -4  -3   79.47    2.52 
   8   4   3   77.93    2.42 
  -8   4  -3   79.44    2.70 
  -8   4  -3   79.74    2.67 
  -9  -4  -3   85.68    2.84 
  -9  -4  -3   84.54    2.69 
   9  -4   3   83.48    2.69 
   9   4   3   79.32    2.57 
  -9   4  -3   82.14    2.86 
  -9   4  -3   86.06    2.83 
 -10  -4  -3    4.06    0.47 
  10  -4   3    4.94    0.41 
 -10  -4  -3    4.96    0.39 
 -10   4  -3    4.12    0.47 
 -10   4  -3    5.26    0.52 
  10   4   3    4.09    0.27 
 -11  -4  -3    2.14    0.37 
 -11  -4  -3    2.21    0.32 
  11  -4   3    2.43    0.34 
 -11   4  -3    2.25    0.36 
  11   4   3    2.24    0.23 
 -11   4  -3    2.34    0.39 
  12  -4   3   67.13    2.30 
 -12  -4  -3   67.44    2.33 
 -12  -4  -3   67.10    2.53 
 -12   4  -3   66.97    2.54 
  12   4   3   63.36    2.14 
  13  -4   3   35.43    1.45 
 -13  -4  -3   35.29    1.47 
  13   4   3   36.66    1.28 
  14  -4   3    5.52    0.55 
 -14  -4  -3    5.59    0.57 
  14   4   3    6.08    0.38 
  15  -4   3    0.11    0.20 
 -15  -4  -3    0.04    0.19 
  15   4   3    0.29    0.14 
 -16  -4  -3    4.90    0.60 
  16  -4   3    5.59    0.60 
  16   4   3    5.93    0.36 
  17  -4   3   11.12    0.78 
  16  -5  -3    1.62    0.35 
 -16  -5   3    1.63    0.36 
 -15  -5   3    1.47    0.33 
  15  -5  -3    1.08    0.30 
 -15   5   3    1.04    0.33 
 -14  -5   3   21.05    1.07 
  14  -5  -3   22.41    1.07 
 -14   5   3   20.79    1.12 
 -13  -5   3   12.37    0.73 
  13  -5  -3   12.26    0.75 
 -13   5   3   12.73    0.82 
 -12  -5   3    6.89    0.50 
  12  -5  -3    6.68    0.53 
 -12   5   3    7.27    0.60 
 -12   5   3    7.86    0.59 
 -11  -5   3    5.44    0.41 
 -11  -5   3    3.92    0.52 
  11  -5  -3    5.02    0.48 
 -11   5   3    5.23    0.52 
 -11   5   3    6.34    0.63 
 -10  -5   3   28.45    1.11 
 -10  -5   3   27.83    1.32 
  10  -5  -3   29.26    1.17 
 -10   5   3   28.99    1.30 
 -10   5   3   28.01    1.20 
  -9  -5   3   18.79    1.00 
  -9  -5   3   18.99    0.80 
   9  -5  -3   21.22    0.88 
  -9   5   3   20.87    1.02 
  -9   5   3   20.49    0.90 
   8  -5  -3    0.27    0.12 
   8  -5  -3    0.05    0.11 
  -8  -5   3    0.19    0.16 
  -8  -5   3    0.13    0.08 
  -8   5   3    0.16    0.18 
  -8   5   3    0.04    0.10 
  -7  -5   3   23.54    0.80 
   7  -5  -3   23.10    0.90 
   7  -5  -3   23.43    0.88 
  -7  -5   3   22.48    1.06 
  -7   5   3   22.49    1.06 
  -7   5   3   22.39    0.91 
   7   5  -3   23.83    0.80 
   6  -5  -3    0.47    0.11 
  -6  -5   3    0.42    0.05 
  -6  -5   3    0.52    0.18 
   6  -5  -3    0.28    0.12 
  -6  -5   3    0.41    0.06 
   6   5  -3    0.50    0.10 
  -6   5   3    0.35    0.11 
  -6   5   3    0.38    0.17 
  -5  -5   3   23.22    1.01 
   5  -5  -3   22.98    0.81 
   5  -5  -3   24.28    0.85 
  -5   5   3   22.67    0.83 
  -5   5   3   23.19    1.04 
   5   5  -3   23.19    0.82 
   4  -5  -3   49.62    1.56 
   4  -5  -3   49.57    1.58 
  -4  -5   3   50.77    1.82 
  -4   5   3   49.48    1.58 
  -4   5   3   51.28    1.83 
   4   5  -3   49.51    1.78 
   4   5  -3   51.37    1.61 
  -3  -5   3   28.08    1.10 
   3  -5  -3   28.08    0.94 
  -3  -5   3   28.10    1.13 
   3  -5  -3   29.25    0.93 
   3  -5  -3   29.76    0.91 
   3   5  -3   28.79    1.01 
  -3   5   3   27.90    0.91 
  -3   5   3   29.07    1.18 
   2  -5  -3   31.46    0.98 
   2  -5  -3   34.03    0.95 
   2  -5  -3   30.52    0.96 
  -2  -5   3   30.68    1.17 
   2  -5  -3   30.24    0.99 
  -2  -5   3   29.53    1.15 
   2   5  -3   30.37    1.10 
  -2   5   3   30.66    1.23 
  -1  -5   3   28.61    1.10 
  -1  -5   3   30.29    1.12 
   1  -5  -3   30.33    0.94 
   1  -5  -3   30.20    0.93 
  -1   5   3   30.29    1.19 
   1   5  -3   29.35    1.08 
   0  -5   3   34.07    1.24 
   0  -5   3   33.21    1.22 
   0  -5  -3   33.69    1.04 
   0  -5  -3   35.45    1.05 
   0  -5  -3   33.82    1.06 
   0  -5  -3   34.23    1.05 
   0   5  -3   34.58    1.23 
   0   5   3   34.53    1.31 
   1  -5   3  136.24    4.19 
  -1  -5  -3  137.25    3.93 
  -1  -5  -3  139.77    3.93 
  -1  -5  -3  135.98    4.01 
  -1  -5  -3  135.92    4.02 
  -1   5  -3  130.40    4.14 
   1   5   3  132.74    4.20 
  -1   5  -3  135.58    4.17 
   2  -5   3   19.24    0.79 
  -2  -5  -3   18.48    0.65 
  -2  -5  -3   20.43    0.67 
  -2  -5  -3   18.59    0.64 
   2   5   3   17.48    0.81 
  -2   5  -3   18.65    0.80 
  -2   5  -3   18.11    0.77 
   2   5   3   18.21    0.67 
  -3  -5  -3    3.70    0.23 
   3  -5   3    3.30    0.29 
  -3  -5  -3    4.00    0.22 
  -3  -5  -3    3.54    0.21 
   3   5   3    3.68    0.26 
   3   5   3    3.74    0.31 
  -3   5  -3    3.75    0.32 
  -3   5  -3    2.80    0.30 
  -4  -5  -3   21.56    0.76 
   4  -5   3   21.63    0.89 
  -4  -5  -3   21.61    0.81 
  -4   5  -3   22.77    0.95 
   4   5   3   21.78    0.87 
   4   5   3   20.12    0.89 
  -4   5  -3   20.78    0.89 
  -5  -5  -3    8.49    0.44 
  -5  -5  -3    8.46    0.40 
   5   5   3    8.10    0.49 
   5   5   3    8.98    0.50 
  -5   5  -3    8.12    0.49 
  -5   5  -3    8.25    0.52 
  -6  -5  -3    6.40    0.36 
  -6  -5  -3    6.28    0.40 
   6  -5   3    6.26    0.29 
  -6   5  -3    6.34    0.44 
  -6   5  -3    6.46    0.47 
   6   5   3    6.84    0.46 
  -7  -5  -3   66.45    2.10 
   7  -5   3   59.83    2.01 
  -7  -5  -3   66.24    2.21 
  -7   5  -3   65.92    2.28 
  -7   5  -3   66.20    2.27 
  -8  -5  -3   10.09    0.53 
   8  -5   3    9.89    0.51 
  -8  -5  -3   10.56    0.60 
  -8   5  -3    9.40    0.60 
  -8   5  -3   11.39    0.67 
  -9  -5  -3    0.32    0.16 
   9  -5   3    0.01    0.12 
  -9  -5  -3    0.01    0.10 
  -9   5  -3    0.09    0.12 
  -9   5  -3    0.11    0.14 
 -10  -5  -3    2.74    0.38 
 -10  -5  -3    1.75    0.28 
  10  -5   3    2.31    0.31 
 -10   5  -3    2.33    0.37 
 -10   5  -3    2.45    0.37 
 -11  -5  -3   21.52    1.09 
  11  -5   3   22.42    0.99 
 -11  -5  -3   20.80    0.98 
 -11   5  -3   21.42    1.10 
 -11   5  -3   22.64    1.11 
 -12  -5  -3    6.45    0.52 
  12  -5   3    6.87    0.53 
 -12   5  -3    8.05    0.63 
  13  -5   3   -0.01    0.16 
 -13  -5  -3    0.16    0.18 
 -13   5  -3    0.31    0.22 
  14  -5   3    7.13    0.58 
 -14  -5  -3    6.06    0.63 
  15  -5   3    1.46    0.34 
 -15  -5  -3    2.25    0.41 
 -16  -5  -3    8.01    0.77 
  16  -5   3    7.81    0.65 
 -15  -6   3   12.31    0.83 
  15  -6  -3   13.60    0.84 
 -15   6   3   14.23    0.94 
  14  -6  -3   24.26    1.20 
 -14  -6   3   25.70    1.23 
 -14   6   3   28.34    1.38 
  13  -6  -3   35.19    1.44 
 -13  -6   3   30.49    1.36 
 -13   6   3   33.98    1.57 
  12  -6  -3    4.53    0.50 
 -12  -6   3    4.99    0.49 
 -12   6   3    5.38    0.62 
 -11  -6   3    8.26    0.53 
  11  -6  -3    9.74    0.61 
 -11   6   3    7.61    0.75 
  10  -6  -3   31.50    1.27 
 -10  -6   3   31.92    1.45 
 -10  -6   3   31.79    1.21 
 -10   6   3   32.43    1.47 
   9  -6  -3    3.69    0.37 
  -9  -6   3    2.97    0.42 
  -9  -6   3    3.26    0.27 
  -9   6   3    3.83    0.50 
   8  -6  -3    1.03    0.20 
  -8  -6   3    2.17    0.22 
  -8  -6   3    2.15    0.35 
  -8   6   3    2.48    0.42 
   7  -6  -3   19.05    0.78 
  -7  -6   3   18.52    0.65 
  -7  -6   3   17.34    0.92 
  -7   6   3   18.76    0.98 
   6  -6  -3   87.12    2.69 
  -6  -6   3   84.09    2.94 
   6   6  -3   85.82    2.66 
  -6   6   3   84.33    2.71 
  -6   6   3   92.91    3.02 
  -5  -6   3    0.17    0.14 
   5  -6  -3    0.28    0.11 
  -5   6   3    0.22    0.16 
   5   6  -3    0.36    0.11 
  -5   6   3    0.40    0.10 
   4  -6  -3   17.18    0.64 
  -4  -6   3   16.12    0.82 
   4   6  -3   16.68    0.69 
  -4   6   3   16.01    0.86 
  -4   6   3   16.57    0.60 
   3  -6  -3   20.91    0.70 
  -3  -6   3   22.20    0.95 
   3  -6  -3   21.74    0.74 
   3  -6  -3   19.21    0.68 
  -3   6   3   20.65    0.99 
   3   6  -3   21.63    0.84 
  -2  -6   3   54.96    1.93 
   2  -6  -3   56.08    1.70 
   2  -6  -3   55.35    1.69 
   2  -6  -3   57.19    1.72 
  -2  -6   3   59.78    1.98 
   2   6  -3   55.26    1.88 
  -2   6   3   56.78    2.04 
  -1  -6   3    2.68    0.30 
   1  -6  -3    2.82    0.13 
   1  -6  -3    2.41    0.13 
   1  -6  -3    2.51    0.16 
  -1  -6   3    2.69    0.29 
  -1   6   3    2.97    0.36 
   1   6  -3    2.80    0.30 
   0  -6  -3   44.67    1.34 
   0  -6   3   43.30    1.54 
   0  -6   3   44.06    1.56 
   0  -6  -3   43.84    1.34 
   0  -6  -3   43.70    1.35 
   0  -6  -3   44.00    1.34 
   0   6  -3   41.63    1.54 
   0   6   3   45.98    1.66 
  -1  -6  -3    1.76    0.15 
   1  -6   3    1.89    0.24 
  -1  -6  -3    1.94    0.14 
  -1  -6  -3    2.01    0.15 
   1  -6   3    1.85    0.25 
  -1   6  -3    1.87    0.26 
   1   6   3    2.36    0.32 
  -2  -6  -3   11.03    0.41 
   2  -6   3   10.44    0.56 
  -2  -6  -3   10.45    0.43 
   2   6   3    9.72    0.58 
  -2   6  -3   10.24    0.53 
  -2   6  -3    9.16    0.56 
  -3  -6  -3    3.28    0.21 
  -3  -6  -3    3.24    0.23 
   3  -6   3    3.54    0.35 
   3   6   3    3.36    0.24 
  -3   6  -3    3.53    0.38 
  -3   6  -3    3.26    0.32 
   3   6   3    3.28    0.36 
  -4  -6  -3  160.55    4.68 
  -4  -6  -3  155.54    4.82 
   4   6   3  159.88    4.91 
  -4   6  -3  159.74    4.96 
   4   6   3  159.24    4.87 
  -4   6  -3  160.33    4.94 
  -5  -6  -3   20.16    0.76 
  -5   6  -3   20.32    0.89 
   5   6   3   19.35    0.87 
  -5   6  -3   20.16    0.95 
   5   6   3   20.37    0.89 
  -6  -6  -3    0.36    0.12 
  -6  -6  -3    0.27    0.13 
   6  -6   3    0.32    0.08 
  -6   6  -3    0.21    0.14 
   6   6   3    0.41    0.15 
   6   6   3    0.39    0.16 
  -6   6  -3    0.19    0.16 
   7  -6   3    0.51    0.12 
  -7  -6  -3    0.49    0.16 
  -7  -6  -3    0.39    0.14 
  -7   6  -3    0.21    0.15 
  -7   6  -3    0.28    0.18 
   7   6   3    0.24    0.13 
  -8  -6  -3   78.26    2.52 
   8  -6   3   77.12    2.45 
  -8   6  -3   80.67    2.76 
  -8   6  -3   74.28    2.68 
   8   6   3   79.70    2.55 
   9  -6   3   10.65    0.56 
  -9  -6  -3   10.56    0.64 
  -9  -6  -3   10.67    0.59 
  -9   6  -3   10.45    0.71 
  -9   6  -3    9.16    0.64 
 -10  -6  -3    0.09    0.14 
 -10  -6  -3    0.22    0.15 
  10  -6   3    0.19    0.15 
 -10   6  -3    0.01    0.14 
 -10   6  -3    0.12    0.17 
  11  -6   3    2.33    0.34 
 -11  -6  -3    2.24    0.33 
 -11  -6  -3    2.47    0.40 
 -11   6  -3    2.24    0.39 
 -11   6  -3    2.49    0.43 
  12  -6   3    7.35    0.56 
 -12  -6  -3    7.77    0.58 
 -12   6  -3    8.28    0.68 
 -13  -6  -3    6.84    0.57 
  13  -6   3    7.27    0.58 
 -13   6  -3    6.72    0.72 
 -14  -6  -3   10.11    0.75 
  14  -6   3   12.19    0.77 
 -14   6  -3   12.78    0.89 
 -15  -6  -3   28.35    1.37 
  15  -6   3   27.44    1.30 
  14  -7  -3    1.27    0.35 
 -14  -7   3    1.53    0.35 
 -14   7   3    1.11    0.37 
  13  -7  -3   21.39    1.10 
 -13  -7   3   21.34    1.05 
 -13   7   3   22.14    1.26 
  12  -7  -3   15.86    0.90 
 -12  -7   3   17.41    0.87 
 -12   7   3   17.38    1.07 
 -11  -7   3    5.29    0.43 
  11  -7  -3    5.53    0.53 
 -11   7   3    4.96    0.63 
  10  -7  -3    0.88    0.23 
 -10  -7   3    1.42    0.24 
 -10   7   3    1.62    0.38 
  -9  -7   3    9.89    0.50 
  -9  -7   3   10.00    0.71 
   9  -7  -3    9.62    0.57 
  -9   7   3    8.12    0.69 
  -8  -7   3   56.35    2.16 
  -8  -7   3   54.12    1.79 
   8  -7  -3   58.12    1.93 
  -8   7   3   57.57    2.24 
  -7  -7   3  117.11    3.45 
  -7  -7   3  110.70    3.89 
   7  -7  -3  122.38    3.63 
  -7   7   3  119.07    3.99 
  -6  -7   3    1.36    0.28 
   6  -7  -3    1.14    0.20 
  -6   7   3    0.62    0.27 
  -5  -7   3   21.85    1.03 
   5  -7  -3   21.78    0.84 
  -5   7   3   23.31    1.13 
   5   7  -3   22.40    0.89 
   4  -7  -3   13.46    0.56 
  -4  -7   3   12.40    0.72 
   4   7  -3   13.38    0.63 
  -4   7   3   13.84    0.82 
  -3  -7   3  163.27    5.21 
   3  -7  -3  167.38    4.84 
  -3   7   3  165.44    5.25 
   3   7  -3  163.80    5.01 
   2  -7  -3  109.89    3.29 
  -2  -7   3  112.72    3.61 
   2   7  -3  110.65    3.51 
  -2   7   3  112.83    3.70 
   1  -7  -3    0.28    0.09 
  -1  -7   3    0.13    0.16 
  -1   7   3    0.47    0.19 
   1   7  -3    0.48    0.17 
   0  -7   3   44.17    1.60 
   0  -7  -3   43.38    1.37 
   0   7  -3   43.13    1.61 
   0   7   3   46.60    1.73 
   1  -7   3  147.21    4.60 
  -1  -7  -3  149.97    4.31 
   1   7   3  148.74    4.68 
  -1   7  -3  145.60    4.61 
   2  -7   3  134.76    4.36 
  -2  -7  -3  143.90    4.11 
   2   7   3  145.56    4.47 
  -2   7  -3  136.92    4.42 
  -3  -7  -3   34.05    1.12 
  -3   7  -3   33.73    1.29 
  -3   7  -3   33.35    1.37 
   3   7   3   33.60    1.36 
  -4  -7  -3   19.61    0.73 
  -4   7  -3   20.19    0.97 
  -4   7  -3   18.56    0.85 
   4   7   3   18.25    0.89 
  -5  -7  -3   45.95    1.51 
  -5   7  -3   43.91    1.76 
  -5   7  -3   45.48    1.67 
   5   7   3   45.62    1.67 
   6  -7   3   36.49    1.11 
  -6  -7  -3   35.13    1.26 
  -6   7  -3   34.57    1.40 
   6   7   3   36.42    1.39 
  -6   7  -3   36.21    1.52 
   7  -7   3   99.04    3.03 
  -7  -7  -3   99.98    3.16 
  -7   7  -3  102.21    3.37 
  -7   7  -3  101.88    3.46 
   7   7   3  102.78    3.27 
  -8  -7  -3    9.01    0.53 
   8  -7   3    8.82    0.47 
  -8   7  -3    8.62    0.60 
  -8   7  -3    8.43    0.66 
   9  -7   3   32.70    1.21 
  -9  -7  -3   31.03    1.26 
  -9   7  -3   30.94    1.38 
  -9   7  -3   33.28    1.49 
  10  -7   3   38.54    1.48 
 -10  -7  -3   39.75    1.52 
 -10   7  -3   39.68    1.73 
 -11  -7  -3   39.67    1.56 
  11  -7   3   38.10    1.52 
 -11   7  -3   39.35    1.76 
  12  -7   3    7.06    0.56 
 -12  -7  -3    5.92    0.58 
 -12   7  -3    4.89    0.64 
  13  -7   3    0.14    0.21 
 -13  -7  -3    0.08    0.19 
 -13   7  -3    0.00    0.19 
  14  -7   3    8.00    0.66 
 -14  -7  -3    8.05    0.67 
 -14   7  -3    7.82    0.84 
  13  -8  -3    0.05    0.23 
 -13  -8   3    0.17    0.18 
 -13   8   3   -0.17    0.20 
 -12  -8   3    6.73    0.54 
  12  -8  -3    7.75    0.63 
 -12   8   3    7.76    0.85 
 -11  -8   3   17.27    0.84 
  11  -8  -3   17.82    0.92 
 -11   8   3   16.46    1.09 
 -10  -8   3    0.70    0.18 
  10  -8  -3    0.64    0.22 
 -10   8   3    0.88    0.35 
  -9  -8   3    0.72    0.17 
   9  -8  -3    0.64    0.21 
  -9   8   3    0.54    0.28 
  -8  -8   3    8.77    0.42 
  -8  -8   3    7.76    0.63 
   8  -8  -3    6.66    0.49 
  -8   8   3    9.77    0.76 
  -7  -8   3   32.44    1.45 
   7  -8  -3   35.24    1.27 
  -7  -8   3   32.33    1.08 
  -7   8   3   35.53    1.60 
  -6  -8   3    5.27    0.54 
   6  -8  -3    4.88    0.36 
  -6   8   3    5.17    0.63 
  -5  -8   3    3.77    0.45 
   5  -8  -3    3.51    0.29 
  -5   8   3    4.04    0.54 
   4  -8  -3   21.97    0.86 
  -4  -8   3   22.80    1.08 
  -4   8   3   25.98    1.23 
   4   8  -3   23.92    0.99 
   3  -8  -3    0.00    0.08 
  -3  -8   3    0.08    0.13 
  -3   8   3    0.13    0.17 
   3   8  -3    0.02    0.11 
   2  -8  -3    7.53    0.37 
  -2  -8   3    6.49    0.50 
  -2   8   3    8.11    0.63 
   2   8  -3    8.45    0.53 
   1  -8  -3   51.02    1.58 
  -1  -8   3   47.80    1.82 
  -1   8   3   52.39    1.99 
   1   8  -3   49.44    1.82 
   0  -8   3    4.41    0.48 
   0  -8  -3    4.63    0.26 
   0   8   3    4.66    0.52 
   0   8  -3    3.85    0.43 
  -1  -8  -3    6.15    0.32 
   1   8   3    7.00    0.54 
  -1   8  -3    6.05    0.48 
  -2  -8  -3    1.98    0.20 
   2   8   3    1.54    0.30 
  -2   8  -3    2.04    0.33 
  -3  -8  -3   34.90    1.15 
  -3   8  -3   33.97    1.43 
   3   8   3   31.89    1.38 
  -4  -8  -3   15.33    0.65 
   4   8   3   16.85    0.85 
  -4   8  -3   17.06    0.92 
  -5  -8  -3    5.35    0.35 
   5   8   3    4.26    0.47 
  -5   8  -3    4.46    0.53 
  -6  -8  -3    1.74    0.24 
   6  -8   3    1.29    0.13 
   6   8   3    0.96    0.24 
  -6   8  -3    1.08    0.29 
  -7  -8  -3    0.24    0.13 
   7  -8   3    0.14    0.10 
  -7   8  -3    0.30    0.20 
  -8  -8  -3    5.88    0.43 
   8  -8   3    5.61    0.37 
  -8   8  -3    5.09    0.61 
   9  -8   3   18.63    0.80 
  -9  -8  -3   17.79    0.86 
  -9   8  -3   16.59    1.03 
 -10  -8  -3    5.08    0.50 
  10  -8   3    5.18    0.44 
 -10   8  -3    4.96    0.64 
  11  -8   3    1.39    0.30 
 -11  -8  -3    1.60    0.31 
 -11   8  -3    1.15    0.37 
 -12  -8  -3    2.26    0.40 
  12  -8   3    2.50    0.40 
 -12   8  -3    3.30    0.54 
 -13  -8  -3    4.29    0.54 
  13  -8   3    4.67    0.54 
  11  -9  -3    0.67    0.26 
 -11  -9   3    0.79    0.23 
  10  -9  -3    3.86    0.45 
 -10  -9   3    4.31    0.42 
 -10   9   3    3.75    0.62 
  -9  -9   3   20.41    0.88 
   9  -9  -3   23.11    1.01 
  -9   9   3   20.16    1.26 
   8  -9  -3   28.24    1.13 
  -8  -9   3   25.15    0.96 
  -8   9   3   25.72    1.43 
   7  -9  -3    1.60    0.27 
  -7   9   3    1.17    0.34 
   6  -9  -3    8.27    0.50 
  -6   9   3    8.65    0.86 
   5  -9  -3   17.58    0.77 
  -5   9   3   19.20    1.12 
   4  -9  -3   41.10    1.45 
  -4   9   3   44.64    1.89 
   3  -9  -3    0.32    0.13 
   3   9  -3    0.36    0.19 
  -3   9   3    0.50    0.24 
   2  -9  -3   35.47    1.19 
   2   9  -3   33.32    1.38 
  -2   9   3   33.79    1.56 
   1  -9  -3    0.82    0.15 
   1   9  -3    0.98    0.26 
  -1   9   3    0.94    0.28 
   0  -9  -3   13.79    0.56 
   0   9   3   12.35    0.82 
   0   9  -3   12.93    0.76 
  -1  -9  -3    5.84    0.34 
  -1   9  -3    6.33    0.53 
   1   9   3    5.98    0.63 
  -2  -9  -3   19.18    0.75 
   2   9   3   19.15    1.01 
  -2   9  -3   20.62    1.04 
  -3  -9  -3    0.41    0.13 
   3   9   3    0.75    0.24 
  -3   9  -3    0.56    0.23 
  -4  -9  -3    0.13    0.11 
  -4   9  -3    0.04    0.16 
   4   9   3    0.06    0.16 
  -5  -9  -3    0.13    0.12 
  -5   9  -3    0.00    0.18 
   5   9   3    0.13    0.17 
  -6  -9  -3   43.33    1.56 
  -6   9  -3   45.01    1.89 
   7  -9   3    0.61    0.14 
  -7  -9  -3    0.33    0.16 
  -7   9  -3    0.66    0.28 
  -8  -9  -3    0.72    0.22 
  -8   9  -3    0.76    0.29 
  -9  -9  -3   15.62    0.83 
   9  -9   3   16.70    0.78 
  -9   9  -3   17.02    1.07 
 -10  -9  -3   29.29    1.32 
  10  -9   3   33.19    1.30 
 -10   9  -3   31.44    1.59 
 -11  -9  -3    5.90    0.60 
  11  -9   3    7.02    0.56 
  -9 -10   3    7.93    0.50 
   9 -10  -3    8.52    0.61 
  -8 -10   3   13.40    0.63 
   8 -10  -3   14.21    0.76 
   7 -10  -3    1.07    0.26 
  -7  10   3    1.64    0.43 
   6 -10  -3   11.74    0.64 
  -6  10   3   11.02    0.90 
   5 -10  -3   50.60    1.75 
  -5  10   3   48.78    2.17 
   4 -10  -3    9.05    0.52 
  -4  10   3    9.08    0.91 
   3 -10  -3    2.83    0.31 
  -3  10   3    3.59    0.56 
   2 -10  -3    7.38    0.43 
   2  10  -3    7.12    0.55 
  -2  10   3    7.39    0.78 
   1 -10  -3   60.98    1.97 
  -1  10   3   62.81    2.43 
   1  10  -3   58.16    2.23 
   0 -10  -3    9.78    0.50 
   0  10   3   10.94    0.78 
   0  10  -3    9.34    0.69 
  -1 -10  -3    3.80    0.31 
   1  10   3    3.15    0.48 
  -1  10  -3    3.45    0.48 
  -2 -10  -3    0.41    0.15 
  -2  10  -3    0.28    0.23 
   2  10   3    0.57    0.26 
  -3 -10  -3   39.52    1.38 
  -3  10  -3   39.19    1.71 
   3  10   3   37.80    1.65 
  -4 -10  -3    5.03    0.38 
   4  10   3    5.97    0.62 
  -4  10  -3    5.75    0.65 
  -5 -10  -3   36.27    1.34 
  -5  10  -3   36.07    1.67 
  -6 -10  -3    0.38    0.18 
  -6  10  -3    0.27    0.25 
  -7 -10  -3   29.08    1.20 
   7 -10   3   30.13    1.08 
  -7  10  -3   28.05    1.49 
  -8 -10  -3   19.08    0.93 
   8 -10   3   19.52    0.84 
   9 -10   3   20.84    0.93 
  -9 -10  -3   21.07    1.02 
   5 -11  -3    0.34    0.18 
   4 -11  -3    4.14    0.41 
   3 -11  -3   11.32    0.61 
  -3  11   3    9.73    0.97 
   2 -11  -3    1.69    0.27 
  -2  11   3    2.41    0.49 
   1 -11  -3    9.29    0.53 
   1  11  -3    8.92    0.67 
  -1  11   3    7.73    0.83 
   0 -11  -3    1.77    0.26 
   0  11  -3    0.97    0.32 
   0  11   3    1.06    0.34 
  -1 -11  -3    1.18    0.22 
   1  11   3    1.04    0.33 
  -1  11  -3    0.61    0.27 
  -2 -11  -3    0.90    0.21 
  -2  11  -3    0.88    0.31 
   2  11   3    1.02    0.33 
  -3 -11  -3    3.24    0.35 
  -3  11  -3    2.11    0.44 
   3  11   3    2.46    0.44 
  -4 -11  -3    0.93    0.22 
  -4  11  -3    0.97    0.33 
  -5 -11  -3    1.18    0.25 
  18   0  -4    9.95    0.72 
  17   0  -4   -0.04    0.22 
  16   0  -4   25.54    1.20 
  15   0  -4   -0.11    0.18 
 -14   0   4   11.38    0.70 
  14   0  -4   10.92    0.69 
  13   0  -4   -0.06    0.16 
 -13   0   4   -0.05    0.13 
 -13   0   4    0.01    0.13 
  12   0  -4    4.19    0.43 
 -12   0   4    3.57    0.48 
 -12   0   4    3.55    0.41 
 -11   0   4    0.06    0.15 
  11   0  -4    0.22    0.17 
 -11   0   4    0.07    0.09 
 -11   0   4    0.01    0.12 
  11   0  -4   -0.13    0.10 
 -10   0   4  238.15    7.01 
  10   0  -4  243.79    6.94 
  10   0  -4  238.11    7.23 
 -10   0   4  221.16    6.86 
 -10   0   4  238.23    7.32 
   9   0  -4    0.08    0.10 
  -9   0   4    0.08    0.10 
   9   0  -4    0.02    0.12 
  -9   0   4    0.07    0.12 
  -9   0   4    0.06    0.07 
  -8   0   4   12.20    0.65 
  -8   0   4   11.44    0.47 
   8   0  -4   11.29    0.58 
   8   0  -4   12.75    0.54 
  -8   0   4   11.75    0.56 
   7   0  -4   -0.01    0.08 
  -7   0   4    0.07    0.10 
  -7   0   4    0.02    0.05 
  -7   0   4    0.01    0.07 
   7   0  -4   -0.01    0.09 
   7   0  -4    0.09    0.07 
  -6   0   4  321.99    9.29 
   6   0  -4  327.82    9.27 
   6   0  -4  322.15    9.57 
  -6   0   4  320.05    9.32 
   6   0  -4  313.98    9.61 
  -6   0   4  324.00    9.59 
   5   0  -4    0.02    0.07 
  -5   0   4    0.00    0.05 
   5   0  -4    0.09    0.07 
  -5   0   4    0.08    0.05 
   5   0  -4    0.18    0.09 
  -5   0   4    0.13    0.09 
   4   0  -4   34.01    1.09 
   4   0  -4   34.87    1.19 
  -4   0   4   33.22    1.10 
  -4   0   4   34.04    1.07 
  -4   0   4   31.73    1.17 
  -4   0   4   34.17    1.15 
   4   0  -4   33.97    1.15 
   3   0  -4   -0.02    0.05 
  -3   0   4   -0.03    0.06 
   3   0  -4    0.01    0.05 
  -3   0   4    0.38    0.08 
  -3   0   4    0.37    0.10 
   2   0  -4  257.83    7.36 
   2   0  -4  247.29    7.55 
  -2   0   4  262.99    7.61 
  -2   0   4  262.22    7.57 
  -2   0   4  248.85    7.34 
  -1   0   4    0.00    0.04 
  -1   0   4   -0.05    0.04 
  -1   0   4   -0.04    0.04 
  -1   0   4   -0.04    0.04 
   1   0  -4   -0.02    0.04 
   0   0   4  141.76    4.15 
   0   0   4  138.17    4.02 
   0   0  -4  140.04    4.14 
   0   0  -4  139.09    4.00 
   0   0   4  136.44    4.14 
   1   0   4   -0.55    0.04 
  -1   0  -4   -0.55    0.05 
   1   0   4   -0.58    0.04 
   1   0   4   -0.62    0.05 
  -1   0  -4   -0.60    0.03 
   1   0   4   -0.58    0.04 
  -2   0  -4   66.17    2.07 
   2   0   4   65.48    1.96 
  -2   0  -4   65.47    1.96 
   2   0   4   66.95    2.07 
   2   0   4   66.79    2.04 
   3   0   4   -0.09    0.04 
   3   0   4    0.14    0.07 
   3   0   4    0.01    0.05 
  -3   0  -4   -0.10    0.04 
  -3   0  -4   -0.01    0.05 
  -4   0  -4   65.19    1.96 
   4   0   4   63.47    2.08 
   4   0   4   61.94    2.04 
  -4   0  -4   65.81    2.10 
   4   0   4   65.55    1.97 
   5   0   4    0.06    0.08 
  -5   0  -4    0.00    0.05 
   5   0   4    0.01    0.07 
   5   0   4    0.04    0.06 
  -5   0  -4    0.17    0.09 
  -6   0  -4   37.73    1.31 
   6   0   4   41.30    1.33 
   6   0   4   40.08    1.39 
  -6   0  -4   40.14    1.45 
   6   0   4   41.04    1.43 
  -7   0  -4    0.19    0.11 
  -7   0  -4    0.06    0.07 
   7   0   4   -0.01    0.10 
   7   0   4    0.05    0.08 
   8   0   4   36.42    1.30 
   8   0   4   39.29    1.39 
  -8   0  -4   36.52    1.43 
  -8   0  -4   37.94    1.29 
   9   0   4   -0.15    0.09 
   9   0   4   -0.09    0.12 
  -9   0  -4   -0.06    0.07 
  -9   0  -4   -0.01    0.10 
 -10   0  -4   21.15    0.85 
 -10   0  -4   18.58    0.97 
  10   0   4   19.47    0.87 
  10   0   4   23.15    0.97 
 -11   0  -4   -0.02    0.15 
  11   0   4    0.01    0.13 
  11   0   4    0.34    0.19 
 -11   0  -4    0.00    0.10 
 -12   0  -4    1.44    0.31 
  12   0   4    1.42    0.26 
  12   0   4    1.50    0.31 
  13   0   4    0.05    0.19 
  13   0   4    0.06    0.15 
  14   0   4   -0.23    0.16 
  15   0   4    0.18    0.22 
  16   0   4   15.25    0.94 
  17   0   4   -0.11    0.22 
  18   0   4   12.15    0.89 
  18  -1  -4    0.27    0.27 
  18   1  -4   -0.07    0.19 
  17  -1  -4    6.87    0.68 
  17   1  -4    6.97    0.56 
  16  -1  -4    0.60    0.27 
 -16  -1   4    0.54    0.26 
  16   1  -4    0.47    0.24 
  15  -1  -4    1.32    0.32 
 -15  -1   4    0.56    0.23 
  15   1  -4    0.99    0.25 
  14  -1  -4    3.34    0.45 
 -14  -1   4    3.13    0.41 
  14   1  -4    2.99    0.37 
  13  -1  -4    8.72    0.59 
  13  -1  -4    7.07    0.49 
 -13  -1   4    8.28    0.56 
 -13   1   4    7.45    0.65 
 -13   1   4    8.13    0.55 
  13   1  -4    8.13    0.53 
  12  -1  -4    0.36    0.19 
 -12  -1   4    0.59    0.22 
 -12  -1   4    0.33    0.17 
  12  -1  -4    0.27    0.15 
 -12   1   4    0.27    0.18 
 -12   1   4    0.25    0.14 
  12   1  -4    0.36    0.17 
 -11  -1   4    0.83    0.20 
  11  -1  -4    0.80    0.24 
  11  -1  -4    0.66    0.19 
 -11  -1   4    0.84    0.24 
 -11   1   4    0.93    0.18 
 -11   1   4    0.82    0.24 
  11   1  -4    1.30    0.24 
 -11   1   4    1.15    0.23 
 -10  -1   4   10.66    0.68 
  10  -1  -4   10.64    0.55 
 -10  -1   4   10.97    0.58 
  10  -1  -4   10.17    0.61 
 -10   1   4    9.78    0.50 
 -10   1   4   11.02    0.67 
 -10   1   4   11.17    0.57 
  10   1  -4   10.60    0.57 
  -9  -1   4   41.99    1.51 
  -9  -1   4   41.35    1.66 
   9  -1  -4   46.18    1.61 
   9  -1  -4   45.09    1.51 
  -9   1   4   43.01    1.47 
   9   1  -4   43.92    1.42 
  -9   1   4   44.02    1.64 
   9   1  -4   40.91    1.51 
  -9   1   4   45.06    1.52 
  -8  -1   4    0.50    0.17 
   8  -1  -4    0.53    0.16 
  -8  -1   4    0.46    0.13 
   8  -1  -4    0.42    0.13 
   8  -1  -4    0.68    0.15 
   8   1  -4    1.30    0.19 
  -8   1   4    0.49    0.15 
  -8   1   4    0.43    0.12 
  -8   1   4    0.50    0.12 
   8   1  -4    0.54    0.11 
  -7  -1   4   10.47    0.48 
   7  -1  -4   11.28    0.51 
   7  -1  -4   10.42    0.51 
  -7  -1   4    9.90    0.57 
  -7  -1   4    9.95    0.34 
   7   1  -4    9.93    0.47 
   7   1  -4   10.92    0.58 
  -7   1   4    9.57    0.48 
   7   1  -4   10.34    0.42 
  -7   1   4   13.24    0.60 
  -7   1   4    9.82    0.46 
  -6  -1   4   14.95    0.48 
   6  -1  -4   16.22    0.66 
   6  -1  -4   16.17    0.64 
  -6  -1   4   14.35    0.70 
  -6  -1   4   14.78    0.60 
   6   1  -4   15.77    0.71 
  -6   1   4   15.66    0.68 
  -6   1   4   15.48    0.61 
   6   1  -4   15.02    0.54 
   6   1  -4   15.48    0.60 
  -6   1   4   15.81    0.62 
   5  -1  -4  250.35    7.35 
  -5  -1   4  243.76    7.14 
  -5  -1   4  237.24    7.07 
   5  -1  -4  254.05    7.18 
  -5  -1   4  246.32    7.43 
  -5   1   4  247.14    7.36 
  -5   1   4  234.21    7.19 
   5   1  -4  251.50    7.34 
   5   1  -4  257.12    7.43 
   5   1  -4  253.38    7.34 
  -5   1   4  243.66    7.16 
  -4  -1   4   44.07    1.36 
  -4  -1   4   45.61    1.42 
   4  -1  -4   44.85    1.45 
   4  -1  -4   44.32    1.39 
  -4  -1   4   44.66    1.51 
  -4   1   4   42.95    1.41 
  -4   1   4   41.29    1.43 
  -4   1   4   41.53    1.38 
   4   1  -4   43.69    1.36 
   4   1  -4   43.25    1.35 
   4   1  -4   43.34    1.50 
  -3  -1   4   48.13    1.47 
  -3  -1   4   46.12    1.41 
  -3  -1   4   47.87    1.41 
  -3  -1   4   48.01    1.57 
   3  -1  -4   46.91    1.51 
   3   1  -4   48.19    1.41 
  -3   1   4   46.16    1.51 
   3   1  -4   49.31    1.41 
   3   1  -4   48.08    1.57 
  -3   1   4   45.00    1.51 
  -3   1   4   44.84    1.47 
   2  -1  -4  149.22    4.61 
  -2  -1   4  162.90    4.78 
  -2  -1   4  161.78    4.55 
  -2  -1   4  157.41    4.55 
   2  -1  -4  159.54    4.71 
   2   1  -4  160.55    4.78 
  -2   1   4  159.09    4.72 
  -2   1   4  158.64    4.80 
  -2   1   4  162.42    4.64 
  -1  -1   4  219.19    6.49 
   1  -1  -4  222.38    6.27 
  -1  -1   4  217.70    6.48 
  -1   1   4  217.10    6.53 
  -1   1   4  217.78    6.41 
  -1   1   4  217.69    6.30 
  -1   1   4  215.32    6.42 
   0  -1  -4    1.57    0.13 
   0  -1  -4    1.33    0.11 
   0  -1   4    1.09    0.15 
   0   1   4    1.27    0.12 
   0   1   4    1.42    0.13 
   0   1  -4    1.34    0.14 
   0   1   4    1.44    0.12 
   1  -1   4   71.96    2.03 
   1  -1   4   68.34    2.20 
   1  -1   4   74.78    2.03 
  -1  -1  -4   70.58    2.10 
  -1  -1  -4   69.31    2.14 
   1   1   4   68.84    2.14 
  -1   1  -4   68.12    2.19 
   1   1   4   69.73    2.16 
   1   1   4   72.13    2.09 
   2  -1   4   66.61    1.97 
   2  -1   4   65.00    2.12 
  -2  -1  -4   69.05    2.09 
   2  -1   4   67.13    2.05 
   2  -1   4   69.60    1.97 
  -2  -1  -4   70.73    2.04 
   2   1   4   67.29    2.09 
   2   1   4   66.77    2.08 
   2   1   4   67.28    2.01 
  -2   1  -4   65.34    2.13 
  -3  -1  -4   79.21    2.40 
   3  -1   4   85.03    2.37 
  -3  -1  -4   75.92    2.31 
   3  -1   4   74.84    2.27 
   3  -1   4   75.32    2.42 
  -3   1  -4   77.01    2.43 
   3   1   4   75.28    2.37 
   3   1   4   74.23    2.38 
   3   1   4   72.89    2.29 
   4  -1   4   52.54    1.80 
   4  -1   4   53.67    1.74 
  -4  -1  -4   56.55    1.79 
  -4  -1  -4   54.47    1.70 
   4  -1   4   54.47    1.68 
   4   1   4   53.46    1.75 
   4   1   4   53.99    1.77 
   4   1   4   56.38    1.69 
  -4   1  -4   56.51    1.83 
  -5  -1  -4  183.26    5.44 
   5  -1   4  178.67    5.42 
  -5  -1  -4  182.24    5.62 
   5  -1   4  186.34    5.62 
   5  -1   4  184.87    5.64 
  -5   1  -4  188.94    5.66 
   5   1   4  190.76    5.43 
  -5   1  -4  187.05    5.36 
   5   1   4  190.90    5.62 
   5   1   4  188.00    5.43 
   5   1   4  184.05    5.60 
  -6  -1  -4    0.10    0.08 
   6  -1   4    0.09    0.08 
   6  -1   4    0.07    0.09 
   6  -1   4    0.08    0.10 
  -6  -1  -4    0.12    0.09 
   6   1   4    0.05    0.07 
   6   1   4    0.19    0.10 
   6   1   4    0.15    0.09 
  -6   1  -4    0.19    0.07 
   6   1   4    0.14    0.08 
  -6   1  -4    0.26    0.13 
   7  -1   4  106.13    3.17 
   7  -1   4   99.04    3.02 
  -7  -1  -4   92.31    3.01 
  -7  -1  -4   98.70    3.18 
   7   1   4   99.92    3.00 
   7   1   4   99.07    3.12 
   7   1   4   95.42    3.13 
  -7   1  -4   97.67    3.20 
   7   1   4   97.75    3.00 
  -7   1  -4   99.42    2.95 
   8  -1   4   27.21    1.05 
   8  -1   4   29.10    1.13 
  -8  -1  -4   29.11    1.17 
  -8  -1  -4   31.00    1.07 
   8   1   4   27.62    1.04 
   8   1   4   28.83    1.10 
  -8   1  -4   28.34    1.18 
   8   1   4   29.87    1.05 
  -8   1  -4   27.60    0.98 
   9  -1   4   14.14    0.67 
   9  -1   4   15.28    0.74 
  -9  -1  -4   14.74    0.66 
  -9  -1  -4   14.85    0.77 
   9   1   4   15.43    0.71 
  -9   1  -4   14.97    0.61 
  -9   1  -4   14.34    0.76 
   9   1   4   14.31    0.65 
   9   1   4   13.43    0.64 
  10  -1   4    3.82    0.42 
  10  -1   4    3.72    0.37 
 -10  -1  -4    3.69    0.42 
 -10  -1  -4    3.69    0.36 
 -10   1  -4    3.47    0.42 
  10   1   4    3.97    0.33 
  10   1   4    3.55    0.38 
  10   1   4    3.61    0.35 
 -11  -1  -4    0.18    0.15 
  11  -1   4    0.03    0.16 
 -11  -1  -4    0.15    0.13 
  11  -1   4    0.12    0.14 
  11   1   4   -0.05    0.12 
  11   1   4    0.41    0.19 
  11   1   4    0.12    0.13 
 -11   1  -4   -0.01    0.13 
  12  -1   4   56.96    2.16 
  12  -1   4   57.32    2.04 
 -12  -1  -4   59.16    2.25 
 -12  -1  -4   60.90    2.04 
  12   1   4   58.67    2.01 
 -12   1  -4   58.93    2.25 
  12   1   4   56.59    2.11 
  12   1   4   58.48    2.01 
  13  -1   4   25.35    1.22 
  13  -1   4   25.76    1.14 
 -13  -1  -4   26.52    1.12 
  13   1   4   26.04    1.18 
  14  -1   4    8.28    0.59 
  14  -1   4    9.69    0.70 
  14   1   4    8.30    0.64 
  15  -1   4   -0.01    0.16 
  15  -1   4   -0.07    0.21 
  15   1   4    0.05    0.20 
  16  -1   4   21.07    1.17 
  16   1   4   21.50    1.14 
  17  -1   4   20.39    1.16 
  17   1   4   19.88    1.11 
  18  -1   4    0.87    0.35 
  18   1   4    1.18    0.37 
  18  -2  -4    0.03    0.25 
  18   2  -4    0.10    0.16 
  17  -2  -4    6.68    0.68 
 -17  -2   4    5.75    0.64 
  17   2  -4    5.82    0.43 
  16  -2  -4    0.28    0.26 
 -16  -2   4    0.00    0.18 
  16   2  -4    0.01    0.16 
  15  -2  -4   37.68    1.61 
 -15  -2   4   36.38    1.59 
  15   2  -4   40.18    1.43 
 -14  -2   4    6.53    0.54 
  14  -2  -4    7.64    0.60 
  14  -2  -4    7.67    0.52 
  14   2  -4    6.98    0.46 
  13  -2  -4    2.15    0.31 
  13  -2  -4    1.80    0.34 
 -13  -2   4    2.15    0.34 
  13   2  -4    1.69    0.25 
 -13   2   4    1.75    0.38 
  12  -2  -4    0.53    0.19 
 -12  -2   4    0.46    0.23 
 -12  -2   4    0.72    0.22 
  12  -2  -4    0.56    0.23 
  12   2  -4    0.41    0.16 
 -12   2   4    0.95    0.26 
 -12   2   4    0.17    0.15 
 -11  -2   4   50.88    1.78 
  11  -2  -4   50.34    1.75 
 -11  -2   4   46.25    1.94 
  11  -2  -4   51.95    1.88 
 -11   2   4   50.53    1.75 
  11   2  -4   48.39    1.68 
 -11   2   4   49.18    1.92 
 -11   2   4   51.56    1.75 
  10  -2  -4   17.79    0.87 
 -10  -2   4   18.20    0.95 
 -10  -2   4   17.69    0.80 
  10  -2  -4   18.42    0.81 
 -10   2   4   20.72    0.81 
  10   2  -4   17.62    0.72 
 -10   2   4   18.17    0.81 
 -10   2   4   18.70    0.91 
  -9  -2   4   22.44    1.03 
  -9  -2   4   21.14    0.87 
   9  -2  -4   22.70    0.90 
   9   2  -4   22.97    0.81 
  -9   2   4   22.27    0.87 
   9   2  -4   19.83    0.78 
  -9   2   4   20.97    0.96 
  -9   2   4   21.81    0.90 
   8  -2  -4    3.38    0.28 
  -8  -2   4    3.05    0.36 
  -8  -2   4    3.41    0.27 
   8  -2  -4    3.66    0.31 
  -8   2   4    5.41    0.37 
   8   2  -4    3.60    0.20 
  -8   2   4    3.30    0.33 
   8   2  -4    3.05    0.20 
  -8   2   4    3.37    0.26 
  -7  -2   4   36.11    1.42 
  -7  -2   4   35.62    1.23 
   7  -2  -4   38.09    1.30 
   7  -2  -4   37.68    1.29 
   7   2  -4   37.25    1.15 
  -7   2   4   36.55    1.34 
  -7   2   4   35.44    1.30 
   7   2  -4   36.55    1.15 
  -7   2   4   38.39    1.26 
  -6  -2   4    4.41    0.26 
  -6  -2   4    4.25    0.35 
   6  -2  -4    4.74    0.29 
   6  -2  -4    5.03    0.31 
   6   2  -4    4.76    0.36 
  -6   2   4    4.78    0.28 
  -6   2   4    4.51    0.31 
  -6   2   4    4.89    0.31 
  -5  -2   4   31.06    1.22 
   5  -2  -4   32.02    1.11 
  -5  -2   4   33.21    1.01 
   5  -2  -4   31.06    1.09 
  -5  -2   4   33.07    1.05 
  -5  -2   4   33.94    1.10 
  -5   2   4   31.56    1.15 
  -5   2   4   34.05    1.09 
   5   2  -4   31.35    1.23 
  -5   2   4   33.93    1.13 
  -4  -2   4  112.08    3.14 
   4  -2  -4  104.06    3.24 
   4  -2  -4  111.77    3.31 
  -4  -2   4  107.60    3.44 
  -4  -2   4  110.98    3.15 
   4   2  -4  102.55    3.42 
  -4   2   4  113.42    3.31 
  -4   2   4  102.22    3.32 
  -4   2   4  114.22    3.23 
  -3  -2   4    3.95    0.28 
   3  -2  -4    3.84    0.22 
   3  -2  -4    4.32    0.22 
  -3  -2   4    4.31    0.19 
  -3   2   4    4.07    0.27 
  -3   2   4    3.83    0.21 
   3   2  -4    3.80    0.28 
  -3   2   4    4.13    0.22 
  -2  -2   4   15.96    0.65 
  -2  -2   4   15.98    0.56 
   2  -2  -4   16.26    0.58 
   2  -2  -4   15.98    0.54 
  -2   2   4   16.62    0.55 
  -2   2   4   15.99    0.67 
  -2   2   4   16.45    0.57 
  -1  -2   4  291.31    8.39 
  -1  -2   4  285.96    8.40 
   1  -2  -4  304.69    8.19 
  -1   2   4  278.30    8.46 
  -1   2   4  288.87    8.17 
  -1   2   4  271.83    8.46 
  -1   2   4  268.03    8.73 
   0  -2   4   60.57    2.02 
   0  -2  -4   65.45    1.93 
   0  -2  -4   67.03    1.90 
   0   2   4   65.86    1.91 
   0   2  -4   65.60    2.03 
   0   2   4   62.45    2.00 
   0   2   4   59.62    1.92 
  -1  -2  -4   21.22    0.70 
   1  -2   4   20.70    0.78 
  -1  -2  -4   20.78    0.68 
  -1   2  -4   19.86    0.72 
  -1   2  -4   20.67    0.77 
   1   2   4   19.74    0.67 
   1   2   4   21.00    0.73 
   1   2   4   19.90    0.69 
   2  -2   4   66.04    2.22 
  -2  -2  -4   70.00    2.11 
  -2  -2  -4   72.70    2.14 
   2   2   4   70.57    2.17 
  -2   2  -4   68.52    2.22 
  -2   2  -4   69.49    2.16 
   2   2   4   67.98    2.13 
   2   2   4   71.11    2.09 
   3  -2   4   17.03    0.70 
   3  -2   4   17.12    0.53 
  -3  -2  -4   16.96    0.63 
  -3  -2  -4   16.98    0.65 
   3  -2   4   16.97    0.53 
   3   2   4   17.85    0.61 
   3   2   4   16.21    0.63 
   3   2   4   17.01    0.63 
  -3   2  -4   17.55    0.67 
  -3   2  -4   18.17    0.71 
  -4  -2  -4    0.11    0.08 
   4  -2   4    0.16    0.06 
   4  -2   4    0.01    0.06 
  -4  -2  -4    0.11    0.06 
   4  -2   4    0.14    0.05 
  -4   2  -4    0.07    0.09 
   4   2   4    0.12    0.07 
   4   2   4    0.32    0.09 
   4   2   4    0.23    0.07 
  -5  -2  -4   11.21    0.54 
   5  -2   4   11.68    0.48 
  -5  -2  -4   11.75    0.51 
   5  -2   4   12.08    0.58 
   5  -2   4   11.61    0.51 
   5   2   4   12.21    0.51 
   5   2   4   12.17    0.53 
   5   2   4   12.36    0.48 
  -5   2  -4   11.30    0.58 
   6  -2   4  298.81    8.85 
  -6  -2  -4  280.60    8.55 
  -6  -2  -4  294.87    8.80 
   6  -2   4  274.21    8.52 
   6  -2   4  295.47    8.83 
  -6   2  -4  299.58    8.87 
   6   2   4  298.62    8.82 
   6   2   4  308.38    8.79 
   6   2   4  303.30    8.51 
   7  -2   4    6.04    0.36 
  -7  -2  -4    6.15    0.37 
  -7  -2  -4    5.74    0.39 
   7  -2   4    6.20    0.40 
   7   2   4    6.40    0.39 
  -7   2  -4    5.78    0.42 
   7   2   4    6.52    0.35 
   7   2   4    6.39    0.37 
  -8  -2  -4   54.61    1.80 
   8  -2   4   54.30    1.88 
  -8  -2  -4   52.23    1.90 
   8  -2   4   52.95    1.79 
  -8   2  -4   52.16    1.93 
   8   2   4   55.91    1.75 
   8   2   4   53.80    1.83 
  -9  -2  -4    5.21    0.42 
  -9  -2  -4    4.83    0.36 
   9  -2   4    5.00    0.41 
   9  -2   4    4.65    0.36 
   9   2   4    4.86    0.36 
  -9   2  -4    4.43    0.46 
   9   2   4    5.37    0.34 
 -10  -2  -4   14.67    0.71 
  10  -2   4   14.30    0.77 
  10  -2   4   15.47    0.73 
 -10  -2  -4   15.32    0.81 
  10   2   4   15.93    0.68 
  10   2   4   14.33    0.72 
 -10   2  -4   15.19    0.84 
  11  -2   4    7.78    0.52 
 -11  -2  -4    8.53    0.61 
 -11  -2  -4    8.58    0.53 
  11  -2   4    8.61    0.60 
  11   2   4    8.19    0.53 
 -11   2  -4    7.80    0.61 
 -12  -2  -4    0.72    0.21 
  12  -2   4    1.08    0.25 
 -12  -2  -4    0.71    0.25 
  12  -2   4    1.17    0.28 
 -12   2  -4    1.01    0.27 
  12   2   4    0.69    0.22 
  13  -2   4    3.46    0.48 
  13  -2   4    4.90    0.49 
 -13  -2  -4    4.67    0.48 
  13   2   4    4.07    0.45 
  14  -2   4    5.09    0.58 
 -14  -2  -4    4.71    0.51 
  14  -2   4    5.45    0.53 
  14   2   4    4.39    0.49 
  15  -2   4    4.59    0.51 
  15  -2   4    4.81    0.59 
  15   2   4    3.90    0.47 
  16  -2   4    7.15    0.76 
  16  -2   4    8.66    0.66 
  16   2   4    8.75    0.65 
  17  -2   4    0.72    0.33 
  17   2   4    0.23    0.23 
 -17  -3   4    2.70    0.45 
  17  -3  -4    2.12    0.42 
 -16  -3   4   23.11    1.20 
  16  -3  -4   24.35    1.23 
  15  -3  -4    0.21    0.24 
  15  -3  -4    0.08    0.18 
 -15  -3   4   -0.07    0.16 
 -14  -3   4   12.85    0.78 
  14  -3  -4   13.52    0.75 
  14  -3  -4   15.54    0.89 
  13  -3  -4   18.59    0.88 
  13  -3  -4   19.32    0.98 
 -13  -3   4   17.34    0.90 
 -13   3   4   18.67    1.04 
 -13   3   4   17.93    0.90 
  12  -3  -4  118.12    3.76 
  12  -3  -4  124.32    3.95 
 -12  -3   4  114.81    3.78 
 -12   3   4  119.73    4.01 
 -12   3   4  118.16    3.82 
  11  -3  -4   75.61    2.51 
 -11  -3   4   72.13    2.49 
 -11  -3   4   75.33    2.76 
 -11   3   4   78.05    2.68 
 -11   3   4   76.48    2.56 
 -10  -3   4   12.63    0.63 
 -10  -3   4   12.63    0.77 
  10  -3  -4   14.16    0.69 
 -10   3   4   11.83    0.69 
 -10   3   4   12.91    0.69 
   9  -3  -4    1.75    0.26 
  -9  -3   4    2.06    0.33 
  -9  -3   4    1.65    0.23 
  -9   3   4    1.90    0.28 
  -9   3   4    3.50    0.37 
   8  -3  -4   88.06    2.73 
  -8  -3   4   84.89    2.90 
   8  -3  -4   86.79    2.70 
  -8  -3   4   84.86    2.63 
  -8   3   4   81.50    2.77 
  -8   3   4   85.61    2.60 
  -8   3   4   82.81    2.77 
   7  -3  -4   58.65    1.91 
  -7  -3   4   56.15    2.08 
  -7  -3   4   58.77    1.85 
   7  -3  -4   58.96    1.92 
  -7   3   4   61.75    1.97 
  -7   3   4   57.54    2.00 
  -7   3   4   58.79    1.83 
  -6  -3   4   26.25    0.84 
  -6  -3   4   23.30    1.04 
  -6  -3   4   25.73    0.89 
   6  -3  -4   23.68    0.90 
   6  -3  -4   23.67    0.89 
  -6  -3   4   25.49    0.80 
  -6   3   4   24.92    0.92 
  -6   3   4   24.43    0.99 
  -6   3   4   24.54    0.84 
  -5  -3   4    8.48    0.50 
   5  -3  -4    8.06    0.39 
  -5  -3   4    8.27    0.28 
   5  -3  -4    7.79    0.36 
  -5  -3   4    8.34    0.28 
  -5  -3   4    7.83    0.28 
  -5   3   4    8.53    0.34 
   5   3  -4    7.41    0.47 
  -5   3   4    7.92    0.38 
  -5   3   4    7.84    0.46 
   4  -3  -4  165.71    4.75 
  -4  -3   4  166.42    4.96 
   4  -3  -4  159.39    4.70 
  -4  -3   4  157.94    4.65 
   4   3  -4  162.03    4.63 
  -4   3   4  149.99    4.84 
  -4   3   4  161.46    4.62 
   4   3  -4  155.49    4.93 
  -4   3   4  162.50    4.75 
   3  -3  -4   35.61    1.14 
   3  -3  -4   36.17    1.11 
  -3  -3   4   36.39    1.27 
   3   3  -4   35.76    1.27 
   3   3  -4   34.59    1.10 
  -3   3   4   33.78    1.26 
  -3   3   4   33.86    1.09 
  -2  -3   4  106.95    3.26 
   2  -3  -4  107.64    3.10 
  -2  -3   4  103.56    3.26 
  -2   3   4  100.87    3.25 
   2   3  -4  104.58    3.10 
  -1  -3   4  193.62    5.86 
  -1  -3   4  202.16    5.86 
   1  -3  -4  200.15    5.65 
   1   3  -4  195.26    5.70 
  -1   3   4  184.67    5.82 
   0  -3   4  126.23    4.01 
   0  -3  -4  133.91    3.85 
   0   3  -4  132.46    3.91 
   0   3  -4  133.51    4.02 
   1  -3   4    8.03    0.41 
  -1  -3  -4    7.88    0.30 
  -1  -3  -4    7.78    0.34 
  -1   3  -4    7.85    0.38 
   1   3   4    8.21    0.30 
  -1   3  -4    8.13    0.41 
  -2  -3  -4   20.03    0.70 
  -2  -3  -4   19.80    0.69 
   2  -3   4   19.03    0.79 
   2   3   4   19.05    0.69 
  -2   3  -4   19.91    0.79 
   2   3   4   20.86    0.69 
  -2   3  -4   20.61    0.77 
  -3  -3  -4  158.99    4.66 
   3  -3   4  164.32    4.87 
  -3  -3  -4  161.42    4.76 
  -3   3  -4  159.28    4.77 
   3   3   4  160.60    4.75 
  -3   3  -4  158.77    4.86 
   3   3   4  151.74    4.78 
   4  -3   4   33.74    0.98 
   4  -3   4   33.40    1.23 
  -4  -3  -4   34.14    1.16 
  -4  -3  -4   30.88    1.11 
  -4   3  -4   35.18    1.22 
   4   3   4   34.28    1.13 
  -4   3  -4   34.08    1.24 
   4   3   4   33.45    1.15 
   5  -3   4    4.12    0.22 
   5  -3   4    4.35    0.32 
   5  -3   4    3.89    0.20 
  -5  -3  -4    3.99    0.28 
  -5  -3  -4    3.55    0.25 
  -5   3  -4    4.36    0.32 
   5   3   4    3.93    0.24 
  -5   3  -4    4.19    0.33 
   5   3   4    4.16    0.22 
   5   3   4    3.63    0.26 
  -6  -3  -4   15.07    0.69 
   6  -3   4   15.51    0.62 
  -6  -3  -4   15.37    0.65 
   6   3   4   16.21    0.59 
  -6   3  -4   14.63    0.73 
   6   3   4   16.53    0.69 
   6   3   4   15.57    0.63 
  -6   3  -4   15.63    0.71 
  -7  -3  -4   16.49    0.75 
   7  -3   4   15.78    0.72 
   7  -3   4   15.50    0.67 
  -7  -3  -4   16.09    0.69 
   7   3   4   16.56    0.67 
  -7   3  -4   16.76    0.77 
   7   3   4   16.52    0.62 
  -7   3  -4   16.89    0.80 
  -8  -3  -4    3.39    0.36 
   8  -3   4    3.75    0.38 
   8  -3   4    3.90    0.31 
  -8  -3  -4    3.43    0.33 
  -8   3  -4    3.49    0.39 
  -8   3  -4    3.33    0.37 
   8   3   4    3.70    0.29 
   9  -3   4   14.83    0.76 
  -9  -3  -4   16.54    0.80 
  -9  -3  -4   16.17    0.72 
   9  -3   4   14.37    0.70 
  -9   3  -4   14.48    0.80 
   9   3   4   15.24    0.68 
  10  -3   4    5.23    0.45 
  10  -3   4    4.61    0.43 
 -10  -3  -4    5.58    0.47 
 -10  -3  -4    5.27    0.40 
  10   3   4    5.21    0.38 
 -10   3  -4    4.82    0.52 
  11  -3   4    0.49    0.23 
 -11  -3  -4    0.44    0.20 
  11  -3   4    0.65    0.19 
 -11  -3  -4    0.14    0.14 
  11   3   4    0.09    0.14 
 -11   3  -4    0.49    0.20 
 -12  -3  -4    3.13    0.39 
 -12  -3  -4    3.85    0.50 
  12  -3   4    3.24    0.43 
  12  -3   4    3.89    0.42 
 -12   3  -4    2.58    0.43 
  12   3   4    3.10    0.36 
 -13  -3  -4   55.49    1.98 
  13  -3   4   51.67    2.06 
  13  -3   4   53.25    1.96 
  13   3   4   52.71    1.93 
 -14  -3  -4    0.66    0.24 
  14  -3   4    0.42    0.27 
  14  -3   4    0.35    0.21 
  14   3   4    0.32    0.21 
  15  -3   4    4.02    0.55 
  15  -3   4    3.93    0.47 
 -15  -3  -4    4.13    0.51 
  15   3   4    2.89    0.39 
  16  -3   4    2.05    0.38 
  16  -3   4    2.30    0.47 
  16   3   4    2.18    0.35 
  17  -3   4    0.16    0.23 
  17  -3   4    0.07    0.28 
  17   3   4    0.17    0.21 
 -17  -4   4    3.94    0.56 
  17  -4  -4    4.81    0.61 
  16  -4  -4   -0.02    0.17 
 -16  -4   4    0.16    0.20 
  16  -4  -4   -0.10    0.24 
  15  -4  -4    0.38    0.29 
 -15  -4   4    0.81    0.27 
  15  -4  -4    0.20    0.19 
 -14  -4   4    1.82    0.34 
  14  -4  -4    2.81    0.39 
  14  -4  -4    2.11    0.39 
 -14   4   4    2.76    0.42 
 -13  -4   4    1.58    0.30 
  13  -4  -4    2.17    0.34 
  13  -4  -4    2.21    0.38 
 -13   4   4    2.40    0.42 
 -13   4   4    1.93    0.35 
 -12  -4   4   12.11    0.70 
  12  -4  -4   13.00    0.73 
 -12   4   4   14.03    0.80 
 -12   4   4   14.52    0.83 
 -11  -4   4   11.06    0.77 
 -11  -4   4   11.74    0.62 
  11  -4  -4   11.19    0.65 
 -11   4   4   11.30    0.69 
 -11   4   4   10.97    0.69 
 -10  -4   4    0.09    0.18 
  10  -4  -4    0.36    0.18 
 -10  -4   4    0.22    0.13 
 -10   4   4    0.26    0.17 
 -10   4   4    0.36    0.16 
  -9  -4   4   12.14    0.74 
   9  -4  -4   12.88    0.64 
  -9  -4   4   11.10    0.56 
  -9   4   4   11.40    0.67 
  -9   4   4   11.91    0.64 
  -8  -4   4   38.61    1.54 
   8  -4  -4   35.74    1.34 
  -8  -4   4   38.73    1.28 
   8  -4  -4   39.06    1.34 
  -8   4   4   37.30    1.39 
  -8   4   4   37.29    1.47 
   7  -4  -4   53.74    1.75 
   7  -4  -4   55.00    1.77 
  -7  -4   4   52.89    1.67 
  -7  -4   4   50.97    1.94 
  -7   4   4   52.78    1.91 
  -7   4   4   53.85    1.79 
   6  -4  -4    2.80    0.20 
  -6  -4   4    3.02    0.35 
  -6  -4   4    2.71    0.15 
  -6  -4   4    2.90    0.14 
   6  -4  -4    2.37    0.25 
   6   4  -4    2.84    0.14 
  -6   4   4    2.42    0.24 
  -6   4   4    3.26    0.36 
   5  -4  -4    2.30    0.22 
   5  -4  -4    2.52    0.17 
  -5  -4   4    2.69    0.33 
  -5   4   4    2.45    0.18 
  -5   4   4    2.34    0.30 
   5   4  -4    2.31    0.15 
  -4  -4   4   28.48    1.14 
   4  -4  -4   29.14    0.92 
   4  -4  -4   28.59    0.98 
  -4   4   4   28.44    0.93 
  -4   4   4   27.21    1.13 
   4   4  -4   28.23    0.93 
   4   4  -4   28.13    1.13 
  -3  -4   4  284.35    8.76 
   3  -4  -4  299.69    8.44 
  -3  -4   4  287.32    8.75 
   3  -4  -4  297.76    8.53 
  -3   4   4  295.19    8.52 
  -3   4   4  289.87    8.68 
   3   4  -4  293.76    8.46 
  -2  -4   4  131.82    4.02 
   2  -4  -4  130.27    3.81 
  -2  -4   4  132.43    4.03 
   2   4  -4  127.22    3.86 
  -2   4   4  126.69    4.03 
  -1  -4   4    1.08    0.17 
   1  -4  -4    0.99    0.12 
  -1  -4   4    1.20    0.18 
   1   4  -4    1.16    0.15 
  -1   4   4    1.74    0.25 
   0  -4   4  122.87    3.70 
   0  -4  -4  119.69    3.49 
   0   4   4  114.54    3.70 
   0   4  -4  118.84    3.67 
   0   4  -4  117.38    3.59 
  -1  -4  -4  214.16    6.13 
  -1  -4  -4  219.04    6.20 
   1  -4   4  215.81    6.40 
   1   4   4  197.86    6.35 
   1   4   4  220.28    6.21 
  -1   4  -4  209.70    6.27 
  -1   4  -4  206.32    6.37 
  -2  -4  -4  161.42    4.70 
   2  -4   4  166.13    4.94 
  -2  -4  -4  172.32    4.77 
  -2   4  -4  158.19    4.83 
  -2   4  -4  158.15    4.91 
   2   4   4  148.47    4.78 
  -3  -4  -4   10.67    0.45 
   3  -4   4   11.40    0.56 
  -3  -4  -4    9.98    0.44 
  -3   4  -4   10.43    0.53 
  -3   4  -4   10.41    0.53 
   3   4   4   10.86    0.47 
  -4  -4  -4   70.41    2.18 
  -4  -4  -4   65.10    2.22 
   4  -4   4   70.29    2.33 
   4   4   4   74.31    2.26 
  -4   4  -4   70.93    2.34 
  -4   4  -4   71.32    2.32 
  -5  -4  -4   59.20    1.99 
   5  -4   4   60.85    1.78 
   5  -4   4   61.94    1.78 
  -5  -4  -4   59.29    1.93 
   5   4   4   63.97    2.01 
   5   4   4   58.86    1.84 
  -5   4  -4   60.09    2.05 
  -5   4  -4   61.36    2.08 
   6  -4   4   50.24    1.53 
  -6  -4  -4   48.98    1.62 
  -6  -4  -4   46.78    1.68 
   6  -4   4   50.04    1.56 
   6   4   4   46.53    1.53 
  -6   4  -4   49.62    1.75 
   6   4   4   50.48    1.70 
  -6   4  -4   47.41    1.75 
   7  -4   4   57.51    1.84 
  -7  -4  -4   57.60    1.88 
  -7  -4  -4   59.89    1.99 
  -7   4  -4   56.64    2.04 
   7   4   4   52.44    1.80 
  -7   4  -4   58.89    2.01 
  -8  -4  -4   19.40    0.89 
  -8  -4  -4   20.25    0.83 
   8  -4   4   18.98    0.81 
   8   4   4   19.05    0.73 
  -8   4  -4   19.87    0.94 
  -8   4  -4   19.13    0.91 
   9  -4   4   10.13    0.55 
  -9  -4  -4    9.67    0.61 
  -9  -4  -4    9.29    0.54 
  -9   4  -4   10.93    0.64 
   9   4   4    8.97    0.45 
  -9   4  -4   10.69    0.66 
 -10  -4  -4   77.55    2.57 
  10  -4   4   76.53    2.54 
 -10  -4  -4   78.88    2.71 
 -10   4  -4   78.36    2.76 
  10   4   4   75.31    2.47 
 -10   4  -4   77.62    2.68 
 -11  -4  -4  112.29    3.55 
  11  -4   4  112.17    3.53 
 -11  -4  -4  111.93    3.73 
  11   4   4  104.60    3.45 
 -11   4  -4  110.89    3.77 
  12  -4   4   17.69    0.87 
 -12  -4  -4   18.90    0.90 
  12   4   4   16.15    0.73 
  13  -4   4    1.62    0.32 
 -13  -4  -4    1.85    0.32 
  13   4   4    2.07    0.26 
 -14  -4  -4   25.38    1.22 
  14  -4   4   27.72    1.22 
  14   4   4   26.00    1.04 
  15  -4   4   30.85    1.34 
 -15  -4  -4   27.32    1.33 
  15   4   4   28.85    1.12 
  16  -4   4   10.30    0.74 
 -16  -4  -4   10.67    0.77 
  16   4   4   10.74    0.56 
  16  -5  -4    2.97    0.51 
  16  -5  -4    2.67    0.42 
 -16  -5   4    2.96    0.46 
  15  -5  -4   11.82    0.75 
 -15  -5   4   10.59    0.75 
  15  -5  -4   11.60    0.84 
  14  -5  -4    2.75    0.41 
 -14  -5   4    1.77    0.34 
  14  -5  -4    1.75    0.39 
 -14   5   4    2.31    0.42 
  13  -5  -4   36.55    1.48 
 -13  -5   4   33.85    1.44 
 -13   5   4   37.62    1.58 
 -12  -5   4   14.10    0.77 
  12  -5  -4   16.72    0.86 
 -12   5   4   16.24    0.92 
  11  -5  -4   44.23    1.65 
 -11  -5   4   41.88    1.57 
 -11   5   4   44.44    1.77 
 -10  -5   4    0.59    0.16 
 -10  -5   4    0.80    0.27 
  10  -5  -4    0.58    0.20 
 -10   5   4    0.66    0.20 
 -10   5   4    0.51    0.22 
  -9  -5   4   20.07    0.81 
  -9  -5   4   21.62    1.06 
   9  -5  -4   21.06    0.89 
  -9   5   4   18.19    0.99 
  -9   5   4   19.91    0.89 
  -8  -5   4   13.54    0.78 
   8  -5  -4   12.85    0.64 
  -8  -5   4   14.13    0.57 
  -8   5   4   13.28    0.65 
  -8   5   4   14.79    0.80 
  -7  -5   4   74.47    2.20 
   7  -5  -4   72.72    2.33 
   7  -5  -4   72.26    2.31 
  -7  -5   4   71.43    2.56 
  -7   5   4   75.02    2.36 
  -7   5   4   70.49    2.54 
   6  -5  -4   62.98    1.97 
   6  -5  -4   62.86    2.01 
  -6  -5   4   62.84    2.24 
   6   5  -4   61.52    1.90 
  -6   5   4   62.14    2.23 
  -6   5   4   62.91    2.01 
   5  -5  -4    1.23    0.13 
   5  -5  -4    1.38    0.19 
  -5  -5   4    1.32    0.25 
   5   5  -4    1.09    0.14 
  -5   5   4    1.21    0.15 
  -5   5   4    1.54    0.28 
   4  -5  -4    2.97    0.23 
   4  -5  -4    2.88    0.16 
  -4  -5   4    2.43    0.32 
   4   5  -4    2.71    0.20 
  -4   5   4    3.06    0.37 
  -4   5   4    2.52    0.16 
   3  -5  -4  156.54    4.61 
  -3  -5   4  160.97    4.90 
  -3  -5   4  153.12    4.87 
  -3   5   4  161.26    4.90 
   3   5  -4  153.08    4.65 
  -2  -5   4   36.97    1.35 
  -2  -5   4   36.27    1.34 
   2  -5  -4   35.73    1.18 
   2   5  -4   36.17    1.25 
  -2   5   4   36.80    1.42 
  -1  -5   4    1.33    0.20 
   1  -5  -4    1.65    0.16 
  -1  -5   4    1.78    0.24 
   1  -5  -4    1.74    0.16 
   1   5  -4    1.70    0.21 
  -1   5   4    2.23    0.30 
   0  -5  -4   72.74    2.22 
   0  -5   4   73.66    2.40 
   0  -5  -4   75.28    2.23 
   0  -5   4   72.35    2.42 
   0   5  -4   72.83    2.35 
   0   5   4   73.60    2.47 
  -1  -5  -4   42.90    1.37 
  -1  -5  -4   40.38    1.31 
  -1  -5  -4   40.18    1.27 
  -1  -5  -4   42.58    1.27 
   1  -5   4   42.86    1.50 
  -1   5  -4   41.61    1.47 
  -1   5  -4   40.24    1.45 
   1   5   4   41.14    1.53 
  -2  -5  -4  103.63    3.05 
   2  -5   4  104.24    3.27 
  -2  -5  -4  102.62    3.07 
  -2   5  -4   98.66    3.21 
  -2   5  -4   98.62    3.23 
   2   5   4  101.58    3.28 
   2   5   4  105.11    3.09 
  -3  -5  -4    2.19    0.18 
   3  -5   4    1.77    0.25 
  -3  -5  -4    1.44    0.16 
  -3   5  -4    1.54    0.22 
   3   5   4    1.58    0.19 
  -3   5  -4    1.78    0.27 
   3   5   4    1.73    0.26 
  -4  -5  -4   34.58    1.19 
  -4  -5  -4   35.14    1.22 
  -4   5  -4   36.16    1.34 
  -4   5  -4   35.76    1.35 
   4   5   4   35.00    1.28 
  -5  -5  -4    1.91    0.22 
  -5  -5  -4    2.22    0.24 
  -5   5  -4    2.24    0.29 
   5   5   4    2.38    0.28 
  -5   5  -4    2.47    0.32 
  -6  -5  -4    1.92    0.23 
   6  -5   4    2.29    0.16 
  -6  -5  -4    1.97    0.25 
   6   5   4    2.68    0.31 
  -6   5  -4    1.72    0.28 
  -6   5  -4    2.09    0.31 
  -7  -5  -4   23.09    0.93 
  -7  -5  -4   22.93    0.97 
   7  -5   4   23.72    0.85 
  -7   5  -4   22.77    1.05 
  -7   5  -4   23.99    1.05 
   8  -5   4   40.91    1.41 
  -8  -5  -4   39.60    1.54 
  -8  -5  -4   38.58    1.45 
  -8   5  -4   44.24    1.63 
  -8   5  -4   40.14    1.60 
  -9  -5  -4   12.24    0.65 
  -9  -5  -4   12.51    0.71 
   9  -5   4   13.00    0.65 
  -9   5  -4   14.30    0.79 
  -9   5  -4   13.01    0.76 
 -10  -5  -4    2.70    0.34 
  10  -5   4    1.80    0.29 
 -10  -5  -4    2.44    0.36 
 -10   5  -4    2.69    0.40 
 -10   5  -4    2.37    0.38 
  11  -5   4    0.87    0.23 
 -11  -5  -4    0.89    0.23 
 -11  -5  -4    0.88    0.26 
 -11   5  -4    0.97    0.28 
 -11   5  -4    0.81    0.27 
  12  -5   4   15.03    0.81 
 -12  -5  -4   16.00    0.84 
 -13  -5  -4    1.54    0.31 
  13  -5   4    1.53    0.31 
 -14  -5  -4    1.18    0.32 
  14  -5   4    1.93    0.35 
 -15  -5  -4    6.62    0.67 
  15  -5   4    5.92    0.61 
 -16  -5  -4    0.93    0.31 
  16  -5   4    0.84    0.29 
  15  -6  -4    0.00    0.21 
 -15  -6   4    0.22    0.21 
 -15   6   4   -0.26    0.20 
 -14  -6   4   58.85    2.24 
  14  -6  -4   62.76    2.27 
 -14   6   4   60.40    2.40 
 -13  -6   4   13.30    0.76 
  13  -6  -4   12.37    0.79 
 -13   6   4   12.02    0.84 
  12  -6  -4   13.74    0.78 
 -12  -6   4   11.35    0.68 
 -12   6   4   12.32    0.85 
 -11  -6   4    0.24    0.13 
  11  -6  -4   -0.09    0.16 
 -11   6   4   -0.07    0.15 
  10  -6  -4   42.36    1.59 
 -10  -6   4   41.10    1.49 
 -10   6   4   44.15    1.80 
   9  -6  -4    2.29    0.30 
  -9  -6   4    2.76    0.27 
  -9  -6   4    2.33    0.39 
  -9   6   4    2.56    0.43 
  -8  -6   4    2.03    0.34 
  -8  -6   4    1.96    0.20 
   8  -6  -4    1.27    0.23 
  -8   6   4    2.07    0.36 
  -7  -6   4   66.25    2.41 
  -7  -6   4   66.92    1.99 
   7  -6  -4   64.91    2.17 
  -7   6   4   68.06    2.45 
  -6  -6   4   55.15    2.04 
   6  -6  -4   55.83    1.81 
  -6   6   4   51.94    2.05 
  -5  -6   4   25.20    1.12 
   5  -6  -4   24.05    0.91 
  -5   6   4   23.72    1.14 
   5   6  -4   24.95    0.90 
   4  -6  -4  117.31    3.53 
  -4  -6   4  117.11    3.84 
  -4   6   4  117.88    3.85 
   4   6  -4  117.08    3.57 
   3  -6  -4   88.39    2.71 
  -3  -6   4   89.31    2.97 
  -3   6   4   92.58    3.04 
   3   6  -4   87.15    2.79 
   2  -6  -4   69.93    2.21 
  -2  -6   4   73.59    2.45 
   2   6  -4   73.56    2.33 
  -2   6   4   72.23    2.52 
  -1  -6   4    7.97    0.48 
   1  -6  -4    8.01    0.37 
  -1   6   4    9.25    0.58 
   1   6  -4    7.38    0.45 
   0  -6  -4   17.54    0.64 
   0  -6   4   17.35    0.78 
   0   6   4   17.99    0.87 
   0   6  -4   17.12    0.77 
  -1  -6  -4  114.02    3.32 
   1  -6   4  110.99    3.53 
  -1  -6  -4  116.95    3.31 
  -1  -6  -4  104.18    3.29 
  -1   6  -4  112.77    3.52 
   1   6   4  109.90    3.61 
  -2  -6  -4    7.04    0.32 
  -2  -6  -4    7.37    0.33 
  -2  -6  -4    8.01    0.37 
  -2   6  -4    7.52    0.48 
   2   6   4    7.27    0.50 
  -2   6  -4    7.24    0.45 
  -3  -6  -4   18.30    0.68 
  -3  -6  -4   17.54    0.69 
  -3   6  -4   18.07    0.85 
   3   6   4   18.46    0.70 
   3   6   4   18.32    0.87 
  -3   6  -4   17.43    0.80 
  -4  -6  -4    4.29    0.29 
  -4  -6  -4    4.11    0.28 
   4   6   4    4.12    0.31 
  -4   6  -4    3.52    0.37 
  -4   6  -4    4.50    0.45 
   4   6   4    4.84    0.40 
  -5  -6  -4   69.67    2.23 
  -5  -6  -4   68.89    2.27 
  -5   6  -4   72.92    2.45 
  -5   6  -4   71.38    2.41 
   5   6   4   65.76    2.35 
   5   6   4   72.79    2.40 
   6  -6   4    5.94    0.25 
  -6  -6  -4    5.96    0.39 
  -6  -6  -4    5.55    0.37 
  -6   6  -4    5.62    0.45 
  -6   6  -4    6.31    0.49 
   6   6   4    5.22    0.42 
  -7  -6  -4   40.95    1.53 
   7  -6   4   46.49    1.42 
  -7  -6  -4   44.09    1.61 
  -7   6  -4   45.35    1.70 
  -7   6  -4   40.92    1.70 
   7   6   4   45.60    1.64 
  -8  -6  -4    0.31    0.17 
   8  -6   4    0.35    0.13 
  -8  -6  -4    0.24    0.14 
  -8   6  -4   -0.05    0.15 
   8   6   4    0.42    0.17 
  -8   6  -4    0.19    0.16 
  -9  -6  -4   12.90    0.75 
  -9  -6  -4   14.64    0.73 
   9  -6   4   15.45    0.71 
  -9   6  -4   14.90    0.87 
  -9   6  -4   14.33    0.82 
 -10  -6  -4    0.84    0.24 
  10  -6   4    0.48    0.18 
 -10  -6  -4    0.61    0.21 
 -10   6  -4    0.63    0.24 
 -10   6  -4    0.58    0.22 
 -11  -6  -4   35.59    1.47 
  11  -6   4   37.97    1.47 
 -11  -6  -4   35.80    1.57 
 -11   6  -4   38.77    1.65 
  12  -6   4    0.11    0.18 
 -12  -6  -4   -0.07    0.15 
 -12   6  -4    0.20    0.21 
 -13  -6  -4    0.76    0.27 
  13  -6   4    0.72    0.26 
  14  -6   4    9.47    0.69 
 -14  -6  -4   10.91    0.76 
 -15  -6  -4   20.93    1.15 
  15  -6   4   21.34    1.10 
 -14  -7   4    7.07    0.60 
  14  -7  -4    7.13    0.70 
 -14   7   4    8.67    0.87 
  13  -7  -4    1.27    0.33 
 -13  -7   4    0.74    0.24 
 -13   7   4    0.54    0.31 
 -12  -7   4    3.38    0.40 
  12  -7  -4    3.16    0.44 
 -12   7   4    3.40    0.55 
 -11  -7   4   17.21    0.82 
  11  -7  -4   17.49    0.90 
 -11   7   4   17.15    1.06 
 -10  -7   4   10.85    0.57 
  10  -7  -4   10.65    0.64 
 -10   7   4    9.89    0.78 
   9  -7  -4    5.82    0.45 
  -9  -7   4    5.73    0.36 
  -9   7   4    5.26    0.64 
   8  -7  -4    5.34    0.42 
  -8  -7   4    5.62    0.59 
  -8  -7   4    5.78    0.32 
  -8   7   4    5.82    0.64 
   7  -7  -4   14.75    0.70 
  -7  -7   4   15.52    0.52 
  -7  -7   4   14.50    0.85 
  -7   7   4   14.48    0.90 
   6  -7  -4   86.68    2.70 
  -6  -7   4   85.22    2.97 
  -6   7   4   82.87    3.02 
  -5  -7   4   10.53    0.66 
   5  -7  -4   10.24    0.51 
  -5   7   4   10.06    0.71 
   5   7  -4    9.47    0.50 
  -4  -7   4   13.40    0.76 
   4  -7  -4   12.79    0.58 
  -4   7   4   13.58    0.82 
   4   7  -4   13.82    0.63 
  -3  -7   4    1.99    0.31 
   3  -7  -4    1.86    0.21 
  -3   7   4    1.97    0.35 
   3   7  -4    1.34    0.24 
   2  -7  -4   43.52    1.40 
  -2  -7   4   41.83    1.61 
  -2   7   4   42.20    1.71 
   2   7  -4   42.22    1.52 
   1  -7  -4   83.42    2.59 
  -1  -7   4   83.89    2.84 
  -1   7   4   87.75    2.96 
   1   7  -4   86.33    2.78 
   0  -7   4  115.49    3.69 
   0  -7  -4  115.87    3.44 
   0   7   4  115.03    3.79 
   0   7  -4  113.83    3.65 
  -1  -7  -4    4.42    0.28 
   1  -7   4    4.12    0.39 
   1   7   4    4.31    0.47 
  -1   7  -4    3.51    0.39 
  -2  -7  -4    9.25    0.42 
   2   7   4    8.00    0.58 
  -2   7  -4    7.62    0.53 
  -3  -7  -4   75.17    2.37 
  -3   7  -4   76.38    2.62 
   3   7   4   78.53    2.65 
  -3   7  -4   75.01    2.56 
  -4  -7  -4  164.39    4.76 
   4   7   4  157.56    5.01 
  -4   7  -4  157.99    5.00 
  -4   7  -4  158.70    5.03 
  -5  -7  -4    3.50    0.29 
   5   7   4    2.73    0.37 
  -5   7  -4    2.69    0.35 
  -5   7  -4    3.25    0.41 
   6  -7   4    2.99    0.16 
  -6  -7  -4    3.38    0.33 
  -6   7  -4    2.97    0.37 
   6   7   4    2.97    0.37 
  -6   7  -4    3.73    0.47 
   7  -7   4   12.44    0.52 
  -7  -7  -4   12.24    0.63 
  -7   7  -4   13.06    0.80 
  -7   7  -4   12.48    0.73 
   7   7   4   12.96    0.70 
   8  -7   4  142.10    4.30 
  -8  -7  -4  141.78    4.42 
  -8   7  -4  149.06    4.72 
  -8   7  -4  140.94    4.65 
  -9  -7  -4   37.19    1.44 
   9  -7   4   36.19    1.36 
  -9   7  -4   37.20    1.58 
  -9   7  -4   39.40    1.67 
 -10  -7  -4    4.13    0.44 
  10  -7   4    4.77    0.45 
 -10   7  -4    4.18    0.57 
  11  -7   4   12.03    0.72 
 -11  -7  -4   11.78    0.73 
 -11   7  -4   13.35    0.89 
  12  -7   4   15.16    0.83 
 -12  -7  -4   13.76    0.83 
 -12   7  -4   14.48    0.96 
  13  -7   4   13.80    0.83 
 -13  -7  -4   14.12    0.86 
 -13   7  -4   13.49    0.97 
 -14  -7  -4   22.73    1.20 
  14  -7   4   22.78    1.14 
  13  -8  -4   15.12    0.92 
 -13  -8   4   15.54    0.87 
 -13   8   4   14.76    1.05 
 -12  -8   4    0.83    0.25 
  12  -8  -4    1.50    0.35 
 -12   8   4    0.69    0.35 
 -11  -8   4   16.14    0.81 
  11  -8  -4   17.35    0.91 
 -11   8   4   17.13    1.10 
 -10  -8   4   10.99    0.58 
 -10   8   4   11.49    0.89 
  -9  -8   4   30.65    1.12 
  -9   8   4   30.92    1.54 
   8  -8  -4   11.88    0.65 
  -8  -8   4   11.26    0.50 
  -8   8   4   12.10    0.87 
  -7  -8   4   11.06    0.75 
   7  -8  -4   11.99    0.63 
  -7   8   4   10.44    0.81 
  -6  -8   4    3.11    0.44 
   6  -8  -4    3.56    0.35 
  -6   8   4    3.69    0.53 
  -5  -8   4   61.53    2.29 
   5  -8  -4   62.84    2.04 
  -5   8   4   60.69    2.40 
   4  -8  -4   36.02    1.24 
  -4  -8   4   33.73    1.46 
  -4   8   4   33.15    1.55 
   4   8  -4   34.78    1.31 
  -3  -8   4   15.79    0.84 
   3  -8  -4   13.83    0.62 
   3   8  -4   14.58    0.72 
  -3   8   4   15.39    0.92 
  -2  -8   4    4.42    0.47 
   2  -8  -4    5.48    0.33 
   2   8  -4    5.37    0.42 
  -2   8   4    4.87    0.57 
   1  -8  -4    8.81    0.42 
  -1  -8   4    7.57    0.53 
   1   8  -4    7.85    0.52 
  -1   8   4    8.38    0.64 
   0  -8  -4   32.04    1.08 
   0  -8   4   30.51    1.26 
   0   8  -4   30.12    1.26 
   0   8   4   29.98    1.37 
   1  -8   4   12.63    0.69 
  -1  -8  -4   12.61    0.56 
   1   8   4   13.10    0.80 
  -1   8  -4   13.36    0.74 
  -2  -8  -4    6.17    0.36 
   2  -8   4    5.50    0.44 
   2   8   4    6.83    0.54 
  -2   8  -4    5.42    0.54 
  -3  -8  -4   57.22    1.86 
  -3   8  -4   56.30    2.12 
   3   8   4   57.83    2.13 
  -4  -8  -4   17.77    0.75 
  -4   8  -4   17.39    0.94 
   4   8   4   18.08    0.93 
  -4   8  -4   19.41    0.97 
  -5  -8  -4    0.07    0.12 
   5   8   4    0.26    0.16 
  -5   8  -4    0.31    0.22 
  -6  -8  -4    5.68    0.40 
  -6   8  -4    5.52    0.61 
   6   8   4    6.18    0.48 
  -7  -8  -4    3.20    0.35 
   7  -8   4    3.10    0.23 
  -7   8  -4    2.78    0.46 
  -8  -8  -4    3.59    0.39 
   8  -8   4    4.31    0.31 
  -8   8  -4    4.59    0.59 
  -9  -8  -4    0.07    0.14 
   9  -8   4    0.09    0.14 
  -9   8  -4   -0.27    0.14 
 -10  -8  -4   13.28    0.76 
  10  -8   4   13.37    0.72 
 -10   8  -4   13.50    0.93 
 -11  -8  -4   -0.02    0.16 
  11  -8   4    0.38    0.20 
 -11   8  -4    0.20    0.21 
  12  -8   4    8.56    0.63 
 -12  -8  -4    7.41    0.62 
 -12   8  -4    6.53    0.79 
 -11  -9   4    0.63    0.21 
  11  -9  -4    0.53    0.25 
 -10  -9   4    5.97    0.43 
  10  -9  -4    6.58    0.55 
 -10   9   4    6.94    0.83 
  -9  -9   4    9.06    0.50 
   9  -9  -4   11.02    0.67 
  -9   9   4    8.61    0.93 
  -8  -9   4   61.07    1.97 
   8  -9  -4   64.56    2.19 
  -8   9   4   61.78    2.57 
   7  -9  -4    3.70    0.40 
  -7   9   4    2.99    0.54 
   6  -9  -4    1.10    0.23 
  -6   9   4    1.70    0.42 
   5  -9  -4   46.02    1.60 
  -5   9   4   43.69    1.96 
   4  -9  -4   18.05    0.79 
  -4   9   4   19.05    1.11 
   3  -9  -4    5.43    0.38 
   3   9  -4    5.84    0.46 
  -3   9   4    6.01    0.69 
   2  -9  -4    5.33    0.36 
  -2   9   4    6.00    0.67 
   2   9  -4    6.11    0.48 
   1  -9  -4   18.47    0.74 
  -1   9   4   16.16    0.99 
   1   9  -4   17.72    0.90 
   0  -9  -4    0.05    0.11 
   0   9  -4    0.09    0.15 
   0   9   4    0.09    0.20 
  -1  -9  -4    2.04    0.24 
   1   9   4    2.21    0.40 
  -1   9  -4    2.52    0.37 
  -2  -9  -4   12.38    0.59 
  -2   9  -4   12.97    0.79 
   2   9   4   13.77    0.85 
  -3  -9  -4   27.48    1.04 
  -3   9  -4   27.04    1.28 
   3   9   4   28.15    1.29 
  -4  -9  -4    0.81    0.19 
   4   9   4    1.23    0.28 
  -4   9  -4    0.74    0.26 
  -5  -9  -4   12.25    0.64 
   5   9   4   12.96    0.78 
  -5   9  -4   14.41    0.89 
  -6  -9  -4    1.85    0.28 
  -6   9  -4    1.87    0.38 
  -7  -9  -4   19.24    0.90 
   7  -9   4   20.94    0.76 
  -7   9  -4   19.07    1.11 
  -8  -9  -4    0.07    0.15 
   8  -9   4    0.09    0.11 
  -8   9  -4    0.40    0.25 
   9  -9   4   16.04    0.75 
  -9  -9  -4   15.63    0.83 
  -9   9  -4   14.79    1.01 
  10  -9   4    2.35    0.34 
 -10  -9  -4    2.10    0.35 
  11  -9   4    9.19    0.64 
 -11  -9  -4    8.45    0.65 
   9 -10  -4    0.22    0.20 
  -9 -10   4    0.05    0.12 
   8 -10  -4    8.53    0.61 
   7 -10  -4    4.98    0.49 
  -7  10   4    4.74    0.70 
   6 -10  -4   13.87    0.73 
  -6  10   4   12.65    0.98 
   5 -10  -4   12.06    0.67 
  -5  10   4   13.16    0.98 
   4 -10  -4   39.22    1.45 
  -4  10   4   38.93    1.84 
   3 -10  -4    3.24    0.35 
  -3  10   4    3.53    0.57 
   2 -10  -4   21.38    0.91 
  -2  10   4   23.01    1.26 
   2  10  -4   21.30    1.05 
   1 -10  -4    2.29    0.29 
  -1  10   4    1.75    0.40 
   1  10  -4    3.00    0.42 
   0 -10  -4   14.28    0.67 
   0  10  -4   13.39    0.82 
   0  10   4   14.93    0.96 
  -1 -10  -4    6.60    0.44 
   1  10   4    7.51    0.75 
  -1  10  -4    6.98    0.58 
  -2 -10  -4   45.64    1.63 
  -2  10  -4   47.92    1.93 
   2  10   4   47.39    1.96 
  -3 -10  -4    0.21    0.16 
   3  10   4    0.51    0.25 
  -3  10  -4    0.25    0.22 
  -4 -10  -4    1.43    0.25 
   4  10   4    1.23    0.31 
  -4  10  -4    1.61    0.38 
  -5 -10  -4   11.33    0.64 
  -5  10  -4   11.76    0.85 
  -6 -10  -4   87.02    2.88 
  -6  10  -4   88.06    3.23 
  -7 -10  -4    3.75    0.43 
  -7  10  -4    3.52    0.56 
   8 -10   4    0.69    0.19 
  -8 -10  -4    0.58    0.22 
   5 -11  -4   11.86    0.69 
   4 -11  -4    1.35    0.27 
   3 -11  -4   11.89    0.66 
  -3  11   4   11.67    0.96 
   2 -11  -4   15.44    0.76 
  -2  11   4   14.45    1.03 
   1 -11  -4    1.30    0.25 
  -1  11   4    0.63    0.33 
   0 -11  -4    6.92    0.48 
   0  11  -4    7.72    0.65 
   0  11   4    6.18    0.73 
  -1 -11  -4   10.71    0.60 
   1  11   4   10.74    0.82 
  -1  11  -4   10.09    0.77 
  -2 -11  -4    0.99    0.23 
   2  11   4    1.27    0.36 
  -2  11  -4    0.77    0.31 
  -3 -11  -4    0.00    0.15 
   3  11   4    0.01    0.22 
  -3  11  -4   -0.02    0.18 
  -4 -11  -4   11.83    0.67 
  -5 -11  -4   13.74    0.75 
  18   0  -5    0.10    0.22 
  17   0  -5   38.86    1.60 
  16   0  -5    0.17    0.20 
 -15   0   5   11.33    0.76 
  15   0  -5   11.38    0.72 
  14   0  -5   -0.03    0.18 
 -14   0   5    0.01    0.15 
  13   0  -5   71.40    2.41 
 -13   0   5   64.95    2.58 
 -13   0   5   66.33    2.36 
 -12   0   5    0.19    0.18 
 -12   0   5   -0.04    0.11 
  12   0  -5    0.13    0.17 
 -11   0   5    5.82    0.44 
  11   0  -5    6.75    0.48 
 -11   0   5    5.68    0.58 
 -10   0   5   -0.01    0.11 
  10   0  -5    0.02    0.15 
 -10   0   5    0.24    0.19 
  10   0  -5    0.10    0.13 
 -10   0   5   -0.13    0.07 
  -9   0   5  220.81    6.71 
  -9   0   5  219.38    6.59 
   9   0  -5  227.81    6.93 
  -9   0   5  228.64    7.01 
   9   0  -5  236.48    6.65 
  -8   0   5   -0.10    0.09 
  -8   0   5    0.06    0.06 
   8   0  -5    0.14    0.09 
  -8   0   5    0.03    0.08 
   8   0  -5   -0.11    0.10 
   7   0  -5   89.43    2.64 
  -7   0   5   82.49    2.82 
   7   0  -5   93.20    2.84 
   7   0  -5   84.26    2.77 
  -7   0   5   84.09    2.59 
  -7   0   5   83.90    2.67 
   6   0  -5    0.20    0.11 
  -6   0   5    0.14    0.11 
   6   0  -5    0.07    0.08 
   6   0  -5    0.00    0.10 
  -6   0   5    0.10    0.08 
  -6   0   5    0.07    0.06 
   5   0  -5  202.51    5.84 
  -5   0   5  199.83    6.08 
  -5   0   5  201.24    5.84 
   5   0  -5  208.73    6.09 
  -5   0   5  192.81    5.86 
  -4   0   5    0.07    0.07 
   4   0  -5    0.07    0.08 
   4   0  -5   -0.03    0.05 
  -4   0   5    0.03    0.06 
  -4   0   5    0.47    0.11 
  -3   0   5  316.88    8.91 
   3   0  -5  302.48    9.11 
   3   0  -5  306.53    9.15 
  -3   0   5  312.98    9.15 
  -3   0   5  311.18    9.22 
  -2   0   5   -0.04    0.04 
  -2   0   5    0.06    0.06 
  -2   0   5    0.07    0.05 
   2   0  -5    0.06    0.05 
  -2   0   5   -0.09    0.05 
  -1   0   5   15.78    0.59 
  -1   0   5   15.80    0.53 
   1   0  -5   15.72    0.53 
  -1   0   5   15.47    0.56 
   1   0  -5   15.90    0.59 
   0   0  -5    0.13    0.06 
   0   0  -5    0.11    0.04 
   0   0   5    0.10    0.05 
   0   0   5    0.08    0.05 
   0   0   5    0.14    0.06 
   1   0   5 1000.00   28.45 
  -1   0  -5  946.92   29.59 
  -1   0  -5  941.03   27.74 
   1   0   5  903.17   28.76 
   1   0   5  871.58   27.78 
   2   0   5    0.07    0.06 
  -2   0  -5    0.08    0.06 
  -2   0  -5    0.03    0.04 
   2   0   5   -0.02    0.05 
   2   0   5    0.40    0.07 
   3   0   5   13.04    0.50 
   3   0   5   13.22    0.53 
   3   0   5   13.66    0.58 
  -3   0  -5   13.17    0.58 
  -3   0  -5   13.78    0.50 
   4   0   5    0.12    0.06 
   4   0   5    0.12    0.07 
  -4   0  -5    0.19    0.09 
  -4   0  -5    0.07    0.05 
   4   0   5    0.10    0.08 
   5   0   5  528.48   15.15 
  -5   0  -5  520.46   15.04 
   5   0   5  455.36   15.89 
   5   0   5  518.93   14.98 
  -5   0  -5  513.23   14.58 
  -6   0  -5   -0.01    0.08 
   6   0   5   -0.01    0.07 
   6   0   5   -0.07    0.08 
  -6   0  -5    0.09    0.07 
   6   0   5    0.05    0.09 
  -7   0  -5    0.08    0.07 
  -7   0  -5   -0.05    0.07 
   7   0   5    0.07    0.09 
   7   0   5    0.08    0.10 
   8   0   5    0.10    0.11 
  -8   0  -5    0.08    0.08 
  -8   0  -5    0.03    0.12 
   8   0   5    0.28    0.14 
  -9   0  -5   83.24    2.64 
  -9   0  -5   83.93    2.87 
   9   0   5   82.22    2.68 
   9   0   5   87.55    2.81 
 -10   0  -5    0.07    0.10 
 -10   0  -5   -0.01    0.11 
  10   0   5   -0.02    0.15 
  10   0   5    0.31    0.15 
  11   0   5   29.19    1.21 
 -11   0  -5   27.22    1.27 
  11   0   5   26.90    1.12 
 -12   0  -5    0.09    0.15 
  12   0   5    0.00    0.17 
  12   0   5   -0.14    0.13 
  13   0   5    8.67    0.58 
  13   0   5    8.50    0.64 
  14   0   5    0.18    0.21 
  15   0   5   43.85    1.84 
  16   0   5    0.30    0.27 
  17   0   5    9.61    0.78 
  18  -1  -5    0.97    0.34 
  18   1  -5    1.32    0.29 
  17  -1  -5    5.65    0.60 
  17   1  -5    5.57    0.48 
 -16  -1   5    0.21    0.22 
  16  -1  -5    0.39    0.25 
  16   1  -5    0.51    0.22 
  15  -1  -5    1.48    0.33 
 -15  -1   5    0.78    0.27 
  15   1  -5    1.35    0.28 
 -14  -1   5    2.87    0.40 
  14  -1  -5    2.02    0.37 
  14   1  -5    1.99    0.31 
  13  -1  -5   22.13    1.01 
 -13  -1   5   20.33    0.98 
 -13   1   5   15.42    1.02 
 -13   1   5   22.69    1.00 
  13   1  -5   22.86    0.95 
  12  -1  -5    0.23    0.14 
 -12  -1   5   -0.10    0.14 
  12  -1  -5    0.36    0.19 
 -12  -1   5    0.33    0.17 
 -12   1   5    0.58    0.18 
 -12   1   5    0.47    0.20 
  12   1  -5    0.42    0.17 
  11  -1  -5    0.68    0.23 
  11  -1  -5    0.57    0.18 
 -11  -1   5    0.75    0.19 
 -11  -1   5    0.38    0.20 
 -11   1   5    0.59    0.16 
  11   1  -5    0.84    0.21 
 -11   1   5    0.92    0.21 
 -11   1   5    0.65    0.23 
 -10  -1   5   66.58    2.48 
 -10  -1   5   65.56    2.28 
  10  -1  -5   71.51    2.40 
  10  -1  -5   74.73    2.27 
 -10   1   5   70.05    2.30 
 -10   1   5   66.08    2.45 
 -10   1   5   68.58    2.22 
  10   1  -5   69.96    2.31 
   9  -1  -5   11.69    0.56 
  -9  -1   5   10.48    0.55 
  -9  -1   5   11.49    0.67 
   9  -1  -5   11.84    0.62 
   9   1  -5   10.69    0.47 
  -9   1   5   11.07    0.57 
   9   1  -5   11.13    0.55 
  -9   1   5   11.25    0.52 
  -9   1   5   10.73    0.64 
  -8  -1   5    7.08    0.27 
  -8  -1   5    7.00    0.41 
   8  -1  -5    7.91    0.48 
   8  -1  -5    8.27    0.43 
  -8  -1   5    8.08    0.52 
   8   1  -5    7.15    0.40 
  -8   1   5    7.11    0.47 
  -8   1   5    7.83    0.40 
  -8   1   5    7.45    0.42 
   8   1  -5    7.54    0.35 
  -7  -1   5   90.73    2.71 
  -7  -1   5   96.18    3.08 
   7  -1  -5   99.29    3.01 
  -7  -1   5   95.28    2.87 
   7  -1  -5   95.90    2.89 
  -7   1   5   92.05    3.02 
   7   1  -5   93.61    2.77 
   7   1  -5   86.78    2.91 
  -7   1   5   91.77    2.88 
  -7   1   5   93.41    2.87 
  -6  -1   5   79.91    2.46 
   6  -1  -5   85.46    2.61 
  -6  -1   5   85.72    2.78 
   6  -1  -5   88.38    2.72 
  -6  -1   5   83.16    2.58 
   6   1  -5   79.02    2.62 
  -6   1   5   82.20    2.71 
  -6   1   5   82.34    2.60 
   6   1  -5   91.06    2.62 
   6   1  -5   90.97    2.79 
  -6   1   5   82.78    2.60 
   5  -1  -5    4.66    0.30 
  -5  -1   5    4.89    0.34 
   5  -1  -5    4.73    0.28 
  -5  -1   5    4.72    0.26 
  -5  -1   5    5.20    0.29 
  -5   1   5    4.75    0.28 
  -5   1   5    4.49    0.28 
   5   1  -5    5.04    0.35 
   5   1  -5    4.48    0.24 
  -5   1   5    4.70    0.31 
   5   1  -5    4.54    0.23 
   4  -1  -5   35.80    1.23 
  -4  -1   5   36.64    1.14 
  -4  -1   5   36.97    1.19 
  -4  -1   5   38.82    1.31 
   4  -1  -5   35.74    1.18 
  -4   1   5   35.93    1.19 
   4   1  -5   36.64    1.12 
   4   1  -5   33.61    1.27 
  -4   1   5   36.04    1.21 
  -4   1   5   35.92    1.24 
   4   1  -5   33.46    1.13 
  -3  -1   5   48.69    1.43 
  -3  -1   5   46.72    1.57 
  -3  -1   5   47.19    1.47 
   3  -1  -5   47.38    1.52 
  -3  -1   5   44.29    1.41 
   3   1  -5   47.49    1.58 
  -3   1   5   45.08    1.48 
   3   1  -5   47.30    1.40 
  -3   1   5   47.26    1.55 
   3   1  -5   49.34    1.40 
  -3   1   5   44.85    1.52 
  -2  -1   5   34.09    1.20 
   2  -1  -5   35.69    1.14 
  -2  -1   5   35.34    1.07 
  -2  -1   5   37.31    1.09 
  -2  -1   5   34.52    1.22 
  -2  -1   5   36.12    1.12 
  -2   1   5   36.29    1.21 
  -2   1   5   36.04    1.16 
  -2   1   5   34.70    1.16 
   1  -1  -5   47.13    1.45 
  -1  -1   5   48.73    1.39 
  -1  -1   5   45.33    1.53 
  -1  -1   5   46.07    1.37 
  -1   1   5   47.01    1.47 
   1   1  -5   48.96    1.53 
  -1   1   5   46.20    1.46 
  -1   1   5   45.15    1.46 
  -1   1   5   48.16    1.51 
   0  -1   5   30.20    0.88 
   0  -1  -5   29.64    0.97 
   0  -1   5   27.81    0.89 
   0  -1   5   29.16    1.03 
   0  -1  -5   29.91    0.95 
   0   1   5   30.26    0.95 
   0   1  -5   29.06    1.02 
   0   1   5   30.58    0.99 
   0   1   5   29.17    0.97 
   1  -1   5   13.07    0.44 
  -1  -1  -5   12.26    0.48 
   1  -1   5   13.06    0.41 
   1  -1   5   13.08    0.42 
  -1  -1  -5   12.13    0.47 
   1  -1   5   12.13    0.53 
  -1   1  -5   12.55    0.53 
   1   1   5   12.63    0.48 
   1   1   5   12.18    0.46 
   1   1   5   12.77    0.49 
   2  -1   5   88.52    2.65 
   2  -1   5   86.90    2.55 
  -2  -1  -5   86.24    2.61 
   2  -1   5   84.03    2.55 
  -2  -1  -5   88.87    2.69 
   2   1   5   88.09    2.68 
   2   1   5   89.37    2.59 
   2   1   5   87.86    2.69 
  -2   1  -5   85.85    2.73 
  -3  -1  -5   10.91    0.50 
   3  -1   5   11.77    0.53 
   3  -1   5   11.18    0.42 
  -3  -1  -5   11.36    0.46 
   3  -1   5   12.26    0.46 
  -3   1  -5   11.72    0.53 
   3   1   5   10.89    0.49 
   3   1   5   11.46    0.45 
   3   1   5   11.31    0.47 
  -4  -1  -5   66.73    2.09 
   4  -1   5   64.90    2.20 
   4  -1   5   67.66    2.05 
  -4  -1  -5   69.12    2.19 
   4  -1   5   72.04    2.15 
  -4   1  -5   66.12    2.22 
   4   1   5   66.37    2.15 
   4   1   5   66.30    2.07 
   4   1   5   70.46    2.18 
  -5  -1  -5   68.03    2.25 
   5  -1   5   65.66    2.11 
  -5  -1  -5   69.92    2.14 
   5  -1   5   68.70    2.27 
   5  -1   5   71.04    2.21 
   5   1   5   68.74    2.12 
   5   1   5   72.29    2.25 
  -5   1  -5   69.04    2.29 
   5   1   5   68.05    2.21 
  -5   1  -5   67.48    2.04 
   6  -1   5  115.03    3.54 
  -6  -1  -5  120.17    3.57 
   6  -1   5  121.48    3.70 
  -6  -1  -5  119.85    3.73 
   6  -1   5  119.43    3.73 
   6   1   5  118.46    3.55 
   6   1   5  120.69    3.70 
   6   1   5  116.82    3.55 
   6   1   5  117.59    3.68 
  -6   1  -5  118.39    3.76 
  -6   1  -5  113.77    3.47 
   7  -1   5    1.65    0.21 
  -7  -1  -5    1.72    0.22 
  -7  -1  -5    1.47    0.23 
   7  -1   5    2.37    0.27 
   7   1   5    1.84    0.22 
   7   1   5    1.67    0.21 
   7   1   5    2.34    0.25 
  -7   1  -5    1.63    0.25 
  -7   1  -5    1.83    0.18 
  -8  -1  -5    2.51    0.27 
  -8  -1  -5    2.38    0.31 
   8  -1   5    2.48    0.27 
   8  -1   5    2.35    0.29 
   8   1   5    2.58    0.29 
  -8   1  -5    2.67    0.20 
   8   1   5    2.69    0.27 
  -8   1  -5    2.37    0.33 
   8   1   5    2.59    0.27 
   9  -1   5   89.35    2.88 
  -9  -1  -5   88.08    3.06 
   9  -1   5   95.81    3.04 
  -9  -1  -5   89.76    2.87 
   9   1   5   93.50    2.88 
   9   1   5   89.47    2.86 
   9   1   5   94.06    3.00 
  -9   1  -5   89.92    3.08 
  10  -1   5    4.53    0.46 
 -10  -1  -5    5.11    0.38 
 -10  -1  -5    4.81    0.49 
  10  -1   5    5.41    0.40 
  10   1   5    5.05    0.41 
 -10   1  -5    4.95    0.52 
  10   1   5    5.04    0.38 
  10   1   5    5.67    0.39 
  11  -1   5    2.60    0.33 
 -11  -1  -5    2.42    0.30 
 -11  -1  -5    3.31    0.44 
  11  -1   5    3.00    0.39 
  11   1   5    3.08    0.35 
  11   1   5    2.70    0.32 
 -11   1  -5    2.16    0.36 
  11   1   5    2.31    0.33 
 -12  -1  -5   30.61    1.40 
  12  -1   5   29.97    1.32 
 -12  -1  -5   29.22    1.20 
  12  -1   5   30.07    1.24 
  12   1   5   30.89    1.29 
  12   1   5   30.24    1.21 
  12   1   5   29.99    1.21 
 -12   1  -5   28.99    1.38 
  13  -1   5   11.50    0.75 
  13  -1   5   10.00    0.65 
  13   1   5   11.39    0.72 
  14  -1   5   11.60    0.72 
  14  -1   5   11.50    0.79 
  14   1   5   12.27    0.78 
  15  -1   5   13.44    0.88 
  15  -1   5   13.70    0.80 
  15   1   5   12.40    0.82 
  16  -1   5   17.06    1.02 
  16   1   5   15.04    0.94 
  17  -1   5    2.17    0.47 
  17   1   5    1.59    0.39 
  18  -2  -5    0.08    0.27 
  18   2  -5    0.15    0.14 
  17  -2  -5    4.73    0.58 
 -17  -2   5    3.27    0.50 
  17   2  -5    3.73    0.33 
  16  -2  -5   29.34    1.38 
 -16  -2   5   29.19    1.39 
  16   2  -5   30.81    1.14 
 -15  -2   5    5.68    0.60 
  15  -2  -5    6.81    0.59 
  15   2  -5    6.37    0.42 
  14  -2  -5    3.12    0.43 
 -14  -2   5    2.03    0.36 
  14   2  -5    2.97    0.30 
 -13  -2   5   34.37    1.43 
  13  -2  -5   34.17    1.36 
  13  -2  -5   42.86    1.56 
 -13   2   5   34.49    1.60 
  13   2  -5   34.44    1.28 
  12  -2  -5   39.83    1.48 
 -12  -2   5   38.64    1.52 
  12  -2  -5   41.36    1.60 
 -12  -2   5   39.88    1.72 
  12   2  -5   40.12    1.39 
 -12   2   5   39.64    1.68 
 -12   2   5   39.45    1.47 
  11  -2  -5   15.52    0.82 
 -11  -2   5   15.48    0.91 
  11  -2  -5   17.25    0.77 
 -11  -2   5   15.36    0.76 
 -11   2   5   16.64    0.75 
 -11   2   5   15.51    0.87 
 -11   2   5   15.27    0.75 
  11   2  -5   15.31    0.65 
 -10  -2   5   22.89    1.12 
  10  -2  -5   24.90    0.99 
  10  -2  -5   25.10    1.07 
 -10  -2   5   23.03    0.97 
 -10   2   5   24.46    1.09 
 -10   2   5   24.22    0.97 
 -10   2   5   24.18    0.97 
  10   2  -5   21.50    0.85 
  -9  -2   5    3.41    0.41 
  -9  -2   5    2.35    0.27 
   9  -2  -5    2.90    0.31 
  -9   2   5    2.76    0.29 
   9   2  -5    3.03    0.19 
   9   2  -5    2.53    0.20 
  -9   2   5    2.53    0.30 
  -9   2   5    2.93    0.36 
   8  -2  -5  104.20    3.23 
   8  -2  -5   99.81    3.16 
  -8  -2   5   97.84    3.11 
  -8  -2   5  100.18    3.36 
  -8   2   5   99.55    3.18 
   8   2  -5   96.77    3.05 
  -8   2   5  103.68    3.28 
   8   2  -5  104.19    3.05 
  -8   2   5  106.90    3.14 
   7  -2  -5    2.16    0.24 
  -7  -2   5    1.86    0.28 
  -7  -2   5    1.54    0.19 
   7  -2  -5    2.14    0.25 
  -7   2   5    1.57    0.21 
  -7   2   5    1.76    0.21 
  -7   2   5    1.69    0.23 
   6  -2  -5   12.38    0.55 
   6  -2  -5   11.33    0.53 
  -6  -2   5   11.82    0.63 
  -6  -2   5   12.13    0.49 
  -6  -2   5   12.10    0.52 
   6   2  -5   12.08    0.63 
  -6   2   5   12.20    0.52 
  -6   2   5   11.65    0.56 
  -5  -2   5    1.65    0.13 
  -5  -2   5    1.55    0.12 
  -5  -2   5    1.80    0.25 
   5  -2  -5    1.41    0.18 
  -5  -2   5    1.46    0.08 
  -5  -2   5    1.44    0.16 
  -5   2   5    1.21    0.16 
  -5   2   5    1.28    0.17 
  -5   2   5    1.78    0.22 
   5   2  -5    1.39    0.22 
  -4  -2   5  114.95    3.33 
  -4  -2   5  106.33    3.30 
  -4  -2   5  118.18    3.62 
   4  -2  -5  115.46    3.48 
  -4  -2   5  115.08    3.30 
  -4   2   5  117.03    3.42 
  -4   2   5  115.47    3.52 
   4   2  -5  113.18    3.61 
  -4   2   5  116.97    3.48 
  -3  -2   5  154.83    4.63 
   3  -2  -5  155.34    4.73 
   3  -2  -5  159.87    4.66 
  -3  -2   5  162.73    4.86 
   3   2  -5  165.97    4.88 
  -3   2   5  162.47    4.67 
  -3   2   5  160.91    4.79 
  -3   2   5  154.10    4.74 
  -2  -2   5   95.11    3.01 
   2  -2  -5   99.08    2.88 
  -2  -2   5   96.78    3.00 
  -2   2   5   93.79    2.99 
  -2   2   5   96.55    2.88 
  -2   2   5   98.07    2.88 
  -2   2   5   95.29    2.89 
  -1  -2   5   30.58    1.11 
   1  -2  -5   32.76    1.04 
  -1  -2   5   30.71    1.10 
  -1   2   5   31.15    1.08 
  -1   2   5   32.26    0.99 
  -1   2   5   30.94    1.03 
  -1   2   5   31.88    0.98 
   0  -2   5   92.73    2.94 
   0  -2  -5   95.13    2.80 
   0  -2  -5   92.47    2.81 
   0   2   5   94.14    2.81 
   0   2   5   94.06    2.91 
   0   2   5   94.76    2.81 
   0   2  -5   95.33    2.93 
   1  -2   5   50.65    1.72 
  -1  -2  -5   50.79    1.61 
  -1  -2  -5   48.60    1.61 
  -1   2  -5   53.40    1.72 
   1   2   5   54.13    1.62 
   1   2   5   54.15    1.68 
   1   2   5   53.17    1.61 
  -2  -2  -5    5.84    0.30 
  -2  -2  -5    5.96    0.30 
   2  -2   5    5.51    0.35 
   2   2   5    5.83    0.29 
   2   2   5    6.05    0.29 
   2   2   5    6.09    0.31 
  -2   2  -5    6.01    0.36 
   3  -2   5    0.67    0.08 
  -3  -2  -5    0.77    0.12 
  -3  -2  -5    0.62    0.11 
   3  -2   5    0.71    0.14 
   3  -2   5    0.70    0.07 
   3   2   5    0.88    0.12 
   3   2   5    0.63    0.10 
  -3   2  -5    0.68    0.15 
   3   2   5    0.73    0.12 
   4  -2   5    1.82    0.18 
   4  -2   5    1.81    0.13 
   4  -2   5    1.44    0.21 
   4  -2   5    1.44    0.15 
  -4  -2  -5    1.87    0.20 
  -4  -2  -5    1.86    0.21 
  -4   2  -5    1.71    0.23 
   4   2   5    1.91    0.16 
   4   2   5    1.90    0.20 
   4   2   5    1.67    0.18 
   5  -2   5    0.29    0.09 
  -5  -2  -5    0.13    0.08 
  -5  -2  -5    0.19    0.11 
   5  -2   5    0.26    0.11 
   5  -2   5    0.22    0.12 
   5   2   5    0.24    0.10 
  -5   2  -5    0.28    0.13 
   5   2   5    0.36    0.10 
   5   2   5    0.18    0.09 
  -6  -2  -5   59.05    1.98 
  -6  -2  -5   56.36    1.88 
   6  -2   5   56.25    1.85 
   6  -2   5   60.03    1.94 
   6   2   5   61.41    1.85 
  -6   2  -5   56.14    2.02 
   6   2   5   58.38    1.95 
   6   2   5   58.43    1.92 
  -7  -2  -5   92.78    3.09 
   7  -2   5   92.01    2.93 
   7  -2   5   98.31    3.06 
  -7  -2  -5   92.00    2.95 
   7   2   5  101.18    2.93 
   7   2   5   93.83    3.03 
  -7   2  -5   96.64    3.15 
   8  -2   5    4.08    0.35 
   8  -2   5    4.71    0.34 
  -8  -2  -5    4.61    0.39 
  -8  -2  -5    4.03    0.32 
   8   2   5    4.51    0.34 
   8   2   5    5.48    0.34 
  -8   2  -5    4.65    0.47 
   9  -2   5    7.09    0.44 
   9  -2   5    6.92    0.48 
  -9  -2  -5    6.56    0.49 
  -9  -2  -5    6.54    0.43 
  -9   2  -5    6.58    0.52 
   9   2   5    7.28    0.42 
   9   2   5    7.29    0.46 
  10  -2   5   66.93    2.32 
  10  -2   5   74.39    2.49 
 -10  -2  -5   68.84    2.33 
 -10  -2  -5   68.94    2.50 
  10   2   5   72.14    2.40 
 -10   2  -5   70.14    2.54 
  10   2   5   71.00    2.29 
  11  -2   5   11.65    0.67 
 -11  -2  -5   13.40    0.69 
 -11  -2  -5   13.79    0.81 
  11  -2   5   13.21    0.76 
  11   2   5   13.84    0.71 
 -11   2  -5   13.71    0.82 
 -12  -2  -5   13.05    0.72 
  12  -2   5   14.57    0.83 
  12  -2   5   14.91    0.76 
 -12  -2  -5   13.72    0.85 
  12   2   5   13.37    0.74 
 -13  -2  -5   14.54    0.78 
  13  -2   5   14.09    0.85 
  13  -2   5   13.27    0.77 
  13   2   5   14.57    0.79 
  14  -2   5    2.06    0.35 
  14  -2   5    1.46    0.36 
  14   2   5    1.58    0.31 
  15  -2   5    6.73    0.58 
  15  -2   5    8.18    0.70 
  15   2   5    8.22    0.62 
  16  -2   5    1.14    0.36 
  16  -2   5    1.48    0.34 
  16   2   5    1.25    0.33 
  17  -2   5    8.47    0.84 
  17   2   5    9.13    0.71 
 -17  -3   5    0.32    0.23 
  17  -3  -5    0.00    0.24 
  16  -3  -5    0.80    0.33 
 -16  -3   5    1.24    0.32 
  15  -3  -5   49.07    1.95 
 -15  -3   5   46.82    1.89 
  14  -3  -5    0.26    0.23 
 -14  -3   5   -0.07    0.14 
  14  -3  -5   -0.12    0.14 
  13  -3  -5    4.79    0.53 
 -13  -3   5    5.44    0.52 
  13  -3  -5    4.84    0.47 
 -13   3   5    5.15    0.44 
 -13   3   5    4.62    0.57 
 -12  -3   5   20.92    0.95 
  12  -3  -5   20.29    0.93 
  12  -3  -5   18.49    0.98 
 -12   3   5   20.03    0.94 
 -12   3   5   20.38    1.06 
  11  -3  -5   80.53    2.56 
 -11  -3   5   76.91    2.53 
 -11  -3   5   79.73    2.82 
 -11   3   5   68.10    2.67 
 -11   3   5   77.94    2.61 
 -10  -3   5   10.16    0.69 
 -10  -3   5    9.31    0.53 
  10  -3  -5    9.58    0.57 
 -10   3   5    9.87    0.58 
 -10   3   5   10.07    0.62 
  -9  -3   5   37.64    1.52 
   9  -3  -5   35.40    1.34 
  -9  -3   5   36.77    1.30 
  -9   3   5   36.79    1.40 
  -9   3   5   35.83    1.41 
  -8  -3   5    5.51    0.34 
  -8  -3   5    5.87    0.47 
   8  -3  -5    5.36    0.38 
   8  -3  -5    5.13    0.35 
  -8   3   5    5.80    0.40 
  -8   3   5    4.81    0.39 
  -8   3   5    5.43    0.33 
  -7  -3   5   96.58    2.87 
   7  -3  -5   95.36    2.98 
   7  -3  -5   95.51    2.95 
  -7  -3   5   92.11    3.15 
  -7   3   5   97.96    3.02 
  -7   3   5   94.77    2.88 
  -7   3   5   90.26    3.03 
  -6  -3   5   -0.04    0.07 
   6  -3  -5   -0.09    0.06 
  -6  -3   5   -0.07    0.05 
  -6  -3   5    0.08    0.06 
  -6  -3   5    0.06    0.11 
   6  -3  -5    0.16    0.11 
  -6   3   5    0.52    0.11 
  -6   3   5   -0.05    0.08 
  -6   3   5   -0.06    0.07 
  -5  -3   5  238.50    7.00 
   5  -3  -5  247.29    7.17 
   5  -3  -5  251.76    7.29 
  -5  -3   5  240.28    7.06 
  -5  -3   5  250.44    7.49 
  -5  -3   5  252.24    7.01 
  -5   3   5  241.09    7.32 
  -5   3   5  241.13    7.27 
  -5   3   5  253.64    7.11 
   5   3  -5  243.02    7.48 
  -4  -3   5   14.52    0.68 
   4  -3  -5   14.16    0.54 
   4  -3  -5   13.41    0.57 
  -4  -3   5   14.27    0.51 
   4   3  -5   13.38    0.67 
  -4   3   5   14.10    0.53 
  -4   3   5   14.54    0.53 
  -4   3   5   14.40    0.68 
   3  -3  -5  184.86    5.30 
  -3  -3   5  183.33    5.53 
   3  -3  -5  179.78    5.33 
  -3   3   5  181.02    5.32 
  -3   3   5  170.62    5.45 
  -3   3   5  187.31    5.25 
  -2  -3   5   48.44    1.67 
  -2  -3   5   48.98    1.66 
   2  -3  -5   48.20    1.55 
  -2   3   5   47.86    1.46 
  -2   3   5   47.71    1.69 
  -2   3   5   49.98    1.49 
  -2   3   5   51.14    1.46 
  -1  -3   5  238.80    7.17 
   1  -3  -5  240.38    6.94 
  -1  -3   5  233.38    7.18 
  -1   3   5  249.43    6.89 
   1   3  -5  236.04    6.97 
   0  -3   5  135.97    4.16 
   0  -3  -5  143.53    3.95 
   0  -3  -5  133.95    3.98 
   0   3  -5  133.04    4.02 
   0   3   5  127.72    4.08 
   0   3  -5  134.14    4.14 
   0   3   5  141.40    3.92 
   0   3   5  130.59    3.94 
   1  -3   5   12.14    0.57 
  -1  -3  -5   12.40    0.44 
  -1  -3  -5   12.10    0.50 
   1   3   5   12.67    0.44 
  -1   3  -5   13.13    0.54 
  -1   3  -5   13.37    0.58 
   1   3   5   12.54    0.46 
   1   3   5   11.71    0.50 
  -2  -3  -5    8.59    0.36 
   2  -3   5    8.17    0.45 
  -2  -3  -5    8.61    0.39 
   2   3   5    7.61    0.34 
   2   3   5    8.98    0.35 
  -2   3  -5    8.30    0.42 
  -2   3  -5    7.65    0.43 
   2   3   5    8.58    0.39 
   3  -3   5  301.98    8.95 
  -3  -3  -5  308.02    8.69 
  -3  -3  -5  310.04    8.83 
  -3   3  -5  293.35    8.94 
   3   3   5  292.47    8.96 
  -3   3  -5  299.30    8.77 
   3   3   5  286.55    8.61 
   3   3   5  306.15    8.82 
  -4  -3  -5    1.31    0.17 
   4  -3   5    1.98    0.11 
  -4  -3  -5    1.55    0.19 
   4  -3   5    1.65    0.09 
   4  -3   5    1.63    0.23 
   4   3   5    1.45    0.17 
  -4   3  -5    1.98    0.26 
  -4   3  -5    2.17    0.25 
   4   3   5    1.98    0.20 
   4   3   5    1.54    0.16 
   5  -3   5   50.05    1.50 
  -5  -3  -5   46.63    1.60 
  -5  -3  -5   50.14    1.67 
   5  -3   5   47.13    1.52 
   5   3   5   49.04    1.54 
   5   3   5   49.30    1.62 
   5   3   5   49.69    1.63 
  -5   3  -5   48.47    1.68 
  -5   3  -5   49.22    1.74 
   6  -3   5   13.23    0.60 
  -6  -3  -5   12.79    0.59 
   6  -3   5   12.34    0.56 
  -6  -3  -5   13.49    0.64 
   6   3   5   13.47    0.58 
   6   3   5   14.45    0.63 
  -6   3  -5   12.81    0.68 
   6   3   5   14.79    0.56 
   7  -3   5  111.08    3.58 
  -7  -3  -5  121.75    3.77 
  -7  -3  -5  119.73    3.63 
   7  -3   5  117.74    3.74 
   7   3   5  118.36    3.69 
   7   3   5  121.69    3.55 
  -7   3  -5  119.03    3.84 
  -8  -3  -5   20.40    0.85 
   8  -3   5   20.77    0.90 
  -8  -3  -5   21.13    0.92 
   8  -3   5   17.63    0.80 
  -8   3  -5   20.55    0.97 
   8   3   5   20.89    0.83 
  -9  -3  -5   53.34    1.93 
  -9  -3  -5   52.81    1.81 
   9  -3   5   51.53    1.88 
   9  -3   5   46.74    1.76 
   9   3   5   54.66    1.82 
  -9   3  -5   54.06    1.99 
 -10  -3  -5   50.92    1.78 
  10  -3   5   47.65    1.75 
  10  -3   5   51.06    1.87 
 -10  -3  -5   51.71    1.92 
  10   3   5   50.08    1.77 
 -10   3  -5   49.15    1.94 
 -11  -3  -5   37.13    1.43 
  11  -3   5   36.93    1.42 
 -11  -3  -5   35.95    1.55 
  11  -3   5   35.87    1.50 
 -11   3  -5   37.79    1.61 
  11   3   5   38.96    1.43 
 -12  -3  -5   19.82    0.93 
  12  -3   5   20.56    1.09 
 -12  -3  -5   19.15    1.05 
  12  -3   5   18.18    0.90 
  12   3   5   17.79    0.87 
  13  -3   5    9.76    0.65 
  13  -3   5    9.67    0.77 
 -13  -3  -5   10.40    0.66 
  13   3   5   10.04    0.62 
  14  -3   5   20.12    1.11 
  14  -3   5   21.61    1.03 
 -14  -3  -5   19.96    1.01 
  14   3   5   18.68    0.95 
  15  -3   5    7.32    0.74 
  15  -3   5    5.87    0.60 
  15   3   5    5.86    0.51 
  16  -3   5    0.00    0.20 
  16  -3   5   -0.06    0.25 
  16   3   5    0.00    0.19 
  17  -3   5    1.63    0.45 
  17  -3   5    2.10    0.41 
  17   3   5    1.62    0.32 
 -17  -4   5    0.12    0.19 
  17  -4  -5   -0.12    0.24 
 -16  -4   5   -0.09    0.17 
  16  -4  -5   -0.04    0.26 
  15  -4  -5    7.52    0.73 
 -15  -4   5    7.64    0.62 
  15  -4  -5    8.29    0.60 
 -14  -4   5    0.33    0.20 
  14  -4  -5    0.24    0.25 
  14  -4  -5    0.33    0.20 
  13  -4  -5    1.55    0.35 
 -13  -4   5    1.22    0.27 
  13  -4  -5    1.59    0.31 
 -13   4   5    0.97    0.27 
 -13   4   5    1.32    0.33 
  12  -4  -5    1.84    0.32 
 -12  -4   5    2.04    0.31 
 -12   4   5    1.91    0.33 
 -12   4   5    1.90    0.35 
 -11  -4   5    2.18    0.38 
 -11  -4   5    1.63    0.25 
  11  -4  -5    1.42    0.28 
 -11   4   5    1.78    0.31 
 -11   4   5    1.61    0.32 
 -10  -4   5   55.67    1.85 
  10  -4  -5   54.20    1.91 
 -10  -4   5   52.99    2.10 
 -10   4   5   54.47    1.98 
 -10   4   5   53.86    2.00 
  -9  -4   5   10.73    0.53 
  -9  -4   5   11.30    0.72 
   9  -4  -5   11.58    0.61 
  -9   4   5   11.17    0.66 
  -9   4   5   10.43    0.60 
   8  -4  -5    0.78    0.19 
   8  -4  -5    0.85    0.17 
  -8  -4   5    0.93    0.16 
  -8  -4   5    0.46    0.19 
  -8   4   5    0.75    0.21 
  -8   4   5    1.06    0.19 
  -7  -4   5    0.80    0.22 
   7  -4  -5    0.74    0.14 
   7  -4  -5    0.55    0.16 
  -7  -4   5    0.90    0.13 
  -7   4   5    0.36    0.15 
  -7   4   5    0.77    0.15 
  -6  -4   5    5.97    0.24 
  -6  -4   5    6.10    0.24 
   6  -4  -5    6.32    0.37 
   6  -4  -5    6.05    0.32 
  -6  -4   5    6.04    0.24 
  -6  -4   5    5.79    0.45 
  -6   4   5    6.26    0.34 
  -6   4   5    6.29    0.45 
   5  -4  -5    3.61    0.22 
  -5  -4   5    4.44    0.37 
   5  -4  -5    3.62    0.27 
  -5   4   5    3.31    0.21 
  -5   4   5    3.67    0.40 
   4  -4  -5   17.77    0.62 
  -4  -4   5   18.86    0.83 
   4  -4  -5   18.18    0.70 
  -4   4   5   15.94    0.80 
   4   4  -5   18.21    0.63 
  -4   4   5   17.43    0.61 
   3  -4  -5    0.76    0.14 
  -3  -4   5    0.95    0.19 
  -3  -4   5    1.06    0.20 
   3   4  -5    0.98    0.14 
  -3   4   5    1.35    0.24 
  -2  -4   5   23.37    0.93 
  -2  -4   5   23.57    0.94 
   2  -4  -5   23.04    0.83 
   2   4  -5   23.12    0.83 
  -2   4   5   23.16    0.99 
  -1  -4   5   57.47    2.02 
  -1  -4   5   62.48    2.02 
   1  -4  -5   61.42    1.88 
   1   4  -5   60.55    1.92 
  -1   4   5   59.78    2.07 
   0  -4   5   87.70    2.77 
   0  -4  -5   86.45    2.59 
   0   4   5   81.48    2.79 
   0   4  -5   86.02    2.65 
   0   4  -5   85.30    2.74 
  -1  -4  -5   10.77    0.38 
   1  -4   5   10.72    0.55 
  -1  -4  -5   10.89    0.46 
  -1   4  -5   10.84    0.54 
  -1   4  -5   11.39    0.52 
   1   4   5   10.82    0.40 
  -2  -4  -5    2.10    0.21 
  -2  -4  -5    2.66    0.17 
   2  -4   5    2.43    0.29 
   2   4   5    2.23    0.17 
  -2   4  -5    2.56    0.28 
  -2   4  -5    2.20    0.26 
  -3  -4  -5   88.60    2.68 
   3  -4   5   86.10    2.82 
  -3  -4  -5   87.86    2.66 
   3   4   5   86.34    2.62 
   3   4   5   92.21    2.69 
  -3   4  -5   83.93    2.81 
  -3   4  -5   81.36    2.75 
  -4  -4  -5  111.62    3.38 
  -4  -4  -5  110.72    3.33 
   4   4   5  100.99    3.32 
  -4   4  -5  107.91    3.51 
   4   4   5  114.87    3.39 
  -4   4  -5  113.06    3.45 
  -5  -4  -5    8.73    0.44 
   5  -4   5    7.98    0.30 
   5  -4   5    8.39    0.30 
  -5  -4  -5    7.44    0.41 
   5   4   5    7.75    0.42 
  -5   4  -5    8.31    0.51 
   5   4   5    7.04    0.35 
  -5   4  -5    7.86    0.48 
  -6  -4  -5    2.00    0.24 
   6  -4   5    1.72    0.18 
  -6  -4  -5    2.12    0.25 
  -6   4  -5    2.09    0.29 
  -6   4  -5    2.25    0.30 
   6   4   5    1.83    0.19 
   6   4   5    1.96    0.24 
  -7  -4  -5    3.08    0.31 
  -7  -4  -5    3.67    0.36 
   7  -4   5    3.26    0.27 
  -7   4  -5    2.95    0.37 
   7   4   5    3.42    0.25 
  -7   4  -5    3.10    0.38 
   8  -4   5   75.20    2.48 
  -8  -4  -5   77.55    2.62 
  -8  -4  -5   78.31    2.53 
   8   4   5   75.67    2.48 
  -8   4  -5   81.30    2.73 
  -8   4  -5   79.05    2.65 
  -9  -4  -5   68.46    2.36 
  -9  -4  -5   64.34    2.24 
   9  -4   5   66.08    2.22 
   9   4   5   67.25    2.19 
  -9   4  -5   68.49    2.44 
  10  -4   5    1.83    0.28 
 -10  -4  -5    2.24    0.35 
 -10  -4  -5    2.45    0.33 
 -10   4  -5    2.27    0.37 
  10   4   5    2.39    0.27 
  11  -4   5   27.31    1.15 
 -11  -4  -5   28.39    1.28 
 -11  -4  -5   28.78    1.19 
  11   4   5   26.95    1.07 
 -11   4  -5   27.66    1.32 
  12  -4   5   16.29    0.84 
 -12  -4  -5   16.86    0.86 
  12   4   5   15.58    0.73 
 -13  -4  -5   32.12    1.34 
  13  -4   5   30.94    1.31 
  13   4   5   29.02    1.18 
  14  -4   5   12.30    0.76 
 -14  -4  -5   11.71    0.76 
  14   4   5   11.97    0.63 
  15  -4   5    4.83    0.55 
 -15  -4  -5    4.04    0.52 
  15   4   5    5.28    0.41 
  16  -4   5    3.14    0.47 
  16   4   5    2.80    0.33 
  16  -5  -5    2.96    0.43 
  16  -5  -5    3.41    0.55 
 -16  -5   5    4.17    0.54 
  15  -5  -5    1.23    0.36 
 -15  -5   5    0.78    0.28 
  15  -5  -5    1.01    0.29 
  14  -5  -5   58.04    2.29 
 -14  -5   5   57.71    2.16 
  14  -5  -5   58.59    2.16 
 -14   5   5   58.91    2.26 
 -13  -5   5    0.04    0.15 
  13  -5  -5    0.01    0.20 
 -13   5   5    0.10    0.19 
  12  -5  -5    2.58    0.37 
 -12  -5   5    2.52    0.34 
 -12   5   5    2.50    0.42 
  11  -5  -5   12.21    0.71 
 -11  -5   5   12.89    0.66 
 -11   5   5   12.82    0.79 
 -10  -5   5   38.58    1.42 
 -10  -5   5   39.19    1.70 
  10  -5  -5   41.94    1.53 
 -10   5   5   41.72    1.67 
   9  -5  -5    1.56    0.26 
  -9  -5   5    1.36    0.20 
  -9  -5   5    1.68    0.32 
  -9   5   5    1.76    0.26 
  -9   5   5    1.44    0.30 
  -8  -5   5   14.26    0.82 
   8  -5  -5   15.18    0.71 
  -8  -5   5   15.61    0.61 
  -8   5   5   15.17    0.69 
  -8   5   5   13.78    0.81 
  -7  -5   5    1.16    0.13 
   7  -5  -5    1.16    0.21 
  -7  -5   5    1.27    0.26 
  -7   5   5    1.26    0.19 
  -7   5   5    1.25    0.29 
   6  -5  -5   36.51    1.25 
  -6  -5   5   38.43    1.52 
   6  -5  -5   40.44    1.34 
  -6   5   5   36.17    1.50 
  -6   5   5   37.55    1.27 
   6   5  -5   37.51    1.19 
  -5  -5   5   36.09    1.47 
   5  -5  -5   37.69    1.29 
   5  -5  -5   38.04    1.19 
  -5   5   5   36.63    1.19 
  -5   5   5   33.56    1.45 
   5   5  -5   38.24    1.20 
   4  -5  -5  134.65    3.93 
  -4  -5   5  136.82    4.28 
   4  -5  -5  133.51    4.00 
  -4   5   5  130.87    4.26 
   4   5  -5  135.00    3.98 
  -4   5   5  131.19    3.92 
   3  -5  -5    1.12    0.17 
  -3  -5   5    1.19    0.23 
  -3   5   5    1.44    0.26 
   3   5  -5    1.39    0.18 
  -2  -5   5  140.94    4.34 
   2  -5  -5  137.02    4.11 
  -2   5   5  135.01    4.38 
   2   5  -5  140.73    4.17 
  -1  -5   5   18.30    0.79 
   1  -5  -5   18.25    0.68 
   1   5  -5   17.99    0.73 
  -1   5   5   16.67    0.84 
   0  -5   5   65.02    2.14 
   0  -5  -5   64.68    1.98 
   0  -5   5   64.13    2.16 
   0   5   5   59.97    2.19 
   0   5  -5   62.69    2.07 
  -1  -5  -5   66.91    2.00 
   1  -5   5   68.90    2.30 
  -1  -5  -5   68.95    2.10 
  -1   5  -5   66.99    2.21 
   1   5   5   66.64    2.33 
  -1   5  -5   66.85    2.25 
  -2  -5  -5   18.34    0.63 
  -2  -5  -5   18.18    0.69 
  -2   5  -5   17.40    0.79 
   2   5   5   17.00    0.85 
   2   5   5   18.10    0.64 
  -2   5  -5   17.87    0.78 
  -3  -5  -5   38.20    1.28 
  -3  -5  -5   39.26    1.25 
   3   5   5   35.57    1.28 
  -3   5  -5   37.85    1.39 
  -3   5  -5   37.17    1.41 
  -4  -5  -5   14.03    0.59 
  -4  -5  -5   13.50    0.57 
   4   5   5   13.04    0.60 
  -4   5  -5   13.06    0.68 
  -4   5  -5   14.07    0.69 
  -5  -5  -5    8.75    0.46 
  -5  -5  -5    9.02    0.46 
  -5   5  -5    8.50    0.54 
   5   5   5    9.52    0.50 
  -5   5  -5    8.42    0.53 
  -6  -5  -5    1.27    0.21 
  -6  -5  -5    1.40    0.21 
   6  -5   5    1.41    0.14 
  -6   5  -5    1.51    0.27 
  -6   5  -5    1.56    0.27 
   6   5   5    1.57    0.24 
  -7  -5  -5    2.38    0.30 
   7  -5   5    2.62    0.24 
  -7  -5  -5    2.38    0.28 
  -7   5  -5    2.49    0.35 
  -7   5  -5    2.85    0.37 
  -8  -5  -5   58.42    2.11 
  -8  -5  -5   58.79    2.03 
   8  -5   5   59.47    1.98 
  -8   5  -5   62.67    2.20 
  -8   5  -5   62.17    2.22 
  -9  -5  -5   13.75    0.76 
   9  -5   5   14.28    0.70 
  -9  -5  -5   14.74    0.73 
  -9   5  -5   14.14    0.83 
  -9   5  -5   15.56    0.84 
 -10  -5  -5    6.02    0.47 
 -10  -5  -5    6.91    0.53 
  10  -5   5    6.22    0.46 
 -10   5  -5    5.79    0.61 
 -10   5  -5    6.46    0.54 
  11  -5   5   15.48    0.81 
 -11  -5  -5   16.57    0.85 
 -11  -5  -5   17.73    0.93 
  12  -5   5    3.08    0.40 
 -12  -5  -5    3.84    0.45 
 -13  -5  -5   15.20    0.85 
  13  -5   5   13.21    0.79 
 -14  -5  -5    0.56    0.24 
  14  -5   5    0.28    0.22 
  15  -5   5    2.68    0.43 
 -15  -5  -5    2.79    0.45 
 -16  -5  -5    1.86    0.41 
  16  -5   5    1.87    0.40 
  15  -6  -5   12.35    0.81 
 -15  -6   5   11.31    0.78 
 -14  -6   5    0.00    0.18 
  14  -6  -5    0.09    0.23 
 -14   6   5   -0.19    0.18 
  13  -6  -5   47.52    1.83 
 -13  -6   5   44.52    1.75 
 -13   6   5   46.33    1.95 
  12  -6  -5    1.77    0.34 
 -12  -6   5    2.33    0.33 
 -12   6   5    1.02    0.31 
 -11  -6   5   17.71    0.81 
  11  -6  -5   16.39    0.87 
 -11   6   5   18.08    1.02 
  10  -6  -5    2.20    0.33 
 -10  -6   5    2.83    0.31 
 -10   6   5    2.86    0.46 
  -9  -6   5   32.96    1.18 
  -9  -6   5   35.55    1.52 
  -9   6   5   32.94    1.50 
   8  -6  -5    0.02    0.12 
  -8  -6   5    0.15    0.08 
  -8  -6   5   -0.05    0.11 
  -8   6   5   -0.08    0.13 
  -7  -6   5   96.34    2.77 
   7  -6  -5   93.93    3.00 
  -7  -6   5   98.61    3.29 
  -7   6   5   89.90    3.25 
  -6  -6   5   41.58    1.66 
   6  -6  -5   41.92    1.45 
  -6   6   5   39.97    1.69 
  -5  -6   5   12.51    0.73 
   5  -6  -5   11.46    0.57 
   5   6  -5   12.78    0.53 
  -5   6   5   12.57    0.76 
  -4  -6   5    1.13    0.25 
   4  -6  -5    1.45    0.20 
   4   6  -5    1.11    0.18 
  -4   6   5    1.23    0.27 
  -3  -6   5  183.28    5.77 
   3  -6  -5  189.51    5.47 
   3   6  -5  186.85    5.53 
  -3   6   5  181.39    5.80 
   2  -6  -5   10.74    0.49 
  -2  -6   5    9.69    0.58 
  -2   6   5    9.84    0.65 
   2   6  -5   10.31    0.52 
   1  -6  -5   27.81    1.00 
  -1  -6   5   29.26    1.16 
  -1   6   5   29.35    1.26 
   1   6  -5   29.39    1.10 
   0  -6   5   37.01    1.39 
   0  -6  -5   37.33    1.24 
   0   6  -5   36.14    1.35 
   0   6   5   37.43    1.50 
  -1  -6  -5   19.37    0.74 
  -1   6  -5   18.49    0.84 
   1   6   5   20.27    0.96 
  -2  -6  -5    1.17    0.12 
  -2  -6  -5    0.98    0.16 
   2   6   5    1.31    0.27 
  -2   6  -5    1.18    0.22 
  -2   6  -5    1.28    0.23 
  -3  -6  -5   31.45    1.09 
  -3  -6  -5   32.10    1.05 
   3   6   5   28.26    1.25 
  -3   6  -5   30.37    1.23 
  -3   6  -5   29.92    1.21 
  -4  -6  -5   66.61    2.12 
  -4  -6  -5   66.19    2.12 
   4   6   5   65.33    2.32 
  -4   6  -5   67.30    2.30 
  -4   6  -5   64.89    2.28 
  -5  -6  -5   32.31    1.16 
  -5  -6  -5   31.24    1.15 
  -5   6  -5   31.85    1.31 
   5   6   5   31.77    1.32 
  -5   6  -5   30.15    1.27 
  -6  -6  -5    0.12    0.11 
   6  -6   5    0.10    0.06 
  -6  -6  -5    0.14    0.12 
  -6   6  -5    0.32    0.16 
   6   6   5   -0.07    0.15 
  -6   6  -5    0.38    0.18 
  -7  -6  -5   27.61    1.11 
  -7  -6  -5   27.71    1.09 
   7  -6   5   27.40    0.96 
  -7   6  -5   28.68    1.25 
  -7   6  -5   26.47    1.20 
   8  -6   5   22.20    0.86 
  -8  -6  -5   21.80    0.95 
  -8  -6  -5   22.72    0.99 
  -8   6  -5   21.23    1.06 
  -8   6  -5   20.74    1.06 
  -9  -6  -5   13.68    0.76 
   9  -6   5   14.22    0.70 
  -9  -6  -5   15.32    0.76 
  -9   6  -5   13.75    0.83 
  -9   6  -5   15.22    0.88 
 -10  -6  -5   -0.08    0.12 
  10  -6   5    0.00    0.14 
 -10   6  -5    0.10    0.17 
  11  -6   5   11.93    0.70 
 -11  -6  -5   12.28    0.73 
 -11   6  -5   12.28    0.82 
 -12  -6  -5    7.14    0.58 
  12  -6   5    7.18    0.56 
  13  -6   5    9.42    0.66 
 -13  -6  -5    9.49    0.69 
 -14  -6  -5    6.47    0.65 
  14  -6   5    5.80    0.58 
  15  -6   5    0.52    0.26 
 -15  -6  -5    0.30    0.26 
 -14  -7   5    0.02    0.17 
  14  -7  -5    0.18    0.24 
 -14   7   5    0.07    0.25 
 -13  -7   5   -0.05    0.13 
  13  -7  -5    0.18    0.23 
 -13   7   5   -0.04    0.19 
  12  -7  -5    1.35    0.32 
 -12  -7   5    1.20    0.26 
 -12   7   5    1.74    0.43 
  11  -7  -5    0.10    0.18 
 -11  -7   5    0.06    0.12 
 -11   7   5   -0.26    0.17 
  10  -7  -5    2.01    0.33 
 -10  -7   5    2.44    0.28 
 -10   7   5    2.74    0.47 
  -9  -7   5    5.51    0.34 
   9  -7  -5    4.70    0.46 
  -9   7   5    5.07    0.62 
   8  -7  -5    0.94    0.23 
  -8  -7   5    0.59    0.24 
  -8  -7   5    0.63    0.12 
  -8   7   5    0.68    0.27 
   7  -7  -5   26.82    1.07 
  -7  -7   5   27.27    1.27 
  -7   7   5   26.65    1.32 
   6  -7  -5    0.02    0.12 
  -6  -7   5    0.08    0.15 
  -6   7   5   -0.03    0.17 
   5  -7  -5    7.11    0.43 
  -5  -7   5    6.71    0.54 
  -5   7   5    5.81    0.63 
  -4  -7   5   17.45    0.88 
   4  -7  -5   15.79    0.68 
  -4   7   5   15.72    0.91 
   4   7  -5   14.10    0.67 
  -3  -7   5   30.22    1.27 
   3  -7  -5   29.45    1.08 
  -3   7   5   28.56    1.34 
   3   7  -5   30.76    1.14 
  -2  -7   5    7.29    0.51 
   2  -7  -5    6.34    0.38 
  -2   7   5    7.28    0.58 
   2   7  -5    6.73    0.44 
   1  -7  -5    0.80    0.15 
  -1  -7   5    1.47    0.26 
  -1   7   5    1.23    0.29 
   1   7  -5    1.34    0.24 
   0  -7   5   29.85    1.20 
   0  -7  -5   29.27    1.04 
   0   7   5   29.56    1.32 
   0   7  -5   28.68    1.17 
   1  -7   5   34.32    1.32 
  -1  -7  -5   32.73    1.16 
  -1   7  -5   33.29    1.32 
   1   7   5   33.42    1.43 
  -2  -7  -5   13.76    0.61 
  -2   7  -5   13.56    0.71 
  -2   7  -5   13.33    0.73 
   2   7   5   14.73    0.81 
  -3  -7  -5   12.42    0.57 
  -3   7  -5   12.13    0.67 
  -3   7  -5   11.04    0.67 
   3   7   5   12.17    0.73 
  -4  -7  -5   25.31    0.98 
   4   7   5   26.72    1.18 
  -4   7  -5   25.79    1.11 
  -4   7  -5   24.80    1.14 
  -5  -7  -5   38.00    1.37 
  -5   7  -5   38.40    1.56 
  -5   7  -5   38.48    1.51 
   5   7   5   37.24    1.53 
  -6  -7  -5    8.90    0.52 
  -6   7  -5    9.01    0.61 
   6   7   5    9.29    0.61 
  -6   7  -5    8.86    0.63 
  -7  -7  -5   43.28    1.58 
   7  -7   5   44.41    1.40 
  -7   7  -5   42.98    1.72 
  -7   7  -5   42.95    1.76 
   7   7   5   43.61    1.68 
  -8  -7  -5    3.09    0.36 
   8  -7   5    3.66    0.29 
  -8   7  -5    3.49    0.49 
  -8   7  -5    3.45    0.45 
   8   7   5    3.22    0.40 
  -9  -7  -5    2.91    0.37 
   9  -7   5    3.17    0.35 
  -9   7  -5    2.97    0.47 
  -9   7  -5    2.72    0.43 
  10  -7   5   45.05    1.67 
 -10  -7  -5   45.81    1.73 
 -10   7  -5   44.69    1.90 
  11  -7   5   44.41    1.68 
 -11  -7  -5   42.90    1.71 
 -11   7  -5   43.01    1.89 
  12  -7   5    0.23    0.19 
 -12  -7  -5    0.41    0.24 
 -12   7  -5    0.00    0.21 
 -13  -7  -5   -0.09    0.17 
  13  -7   5    0.08    0.20 
 -14  -7  -5   14.17    0.92 
  14  -7   5   14.79    0.89 
 -13  -8   5    1.66    0.32 
  13  -8  -5    1.41    0.36 
 -13   8   5    1.51    0.43 
  12  -8  -5   41.48    1.70 
 -12  -8   5   39.48    1.58 
 -12   8   5   44.76    1.98 
  11  -8  -5    7.27    0.59 
 -11  -8   5    6.43    0.47 
 -11   8   5    5.22    0.72 
  10  -8  -5    0.27    0.21 
 -10  -8   5    0.37    0.15 
 -10   8   5    0.38    0.25 
  -9  -8   5    3.70    0.29 
   9  -8  -5    4.13    0.43 
  -9   8   5    4.01    0.60 
   8  -8  -5   76.53    2.44 
  -8  -8   5   67.57    2.18 
  -8   8   5   71.02    2.78 
  -7  -8   5   17.28    1.01 
   7  -8  -5   18.88    0.85 
  -7   8   5   17.53    1.07 
  -6  -8   5    4.11    0.51 
   6  -8  -5    3.86    0.39 
  -6   8   5    4.20    0.58 
  -5  -8   5    1.45    0.32 
   5  -8  -5    1.39    0.23 
  -5   8   5    1.37    0.37 
   4  -8  -5   62.53    2.03 
  -4  -8   5   60.29    2.29 
  -4   8   5   60.37    2.40 
   3  -8  -5    3.44    0.33 
  -3  -8   5    3.91    0.47 
  -3   8   5    4.92    0.59 
   3   8  -5    4.00    0.39 
   2  -8  -5    7.13    0.42 
  -2  -8   5    7.29    0.54 
  -2   8   5    6.94    0.71 
   2   8  -5    7.29    0.49 
  -1  -8   5   14.95    0.80 
   1  -8  -5   14.91    0.65 
  -1   8   5   14.78    0.90 
   1   8  -5   15.41    0.77 
   0  -8  -5   14.22    0.63 
   0  -8   5   15.13    0.78 
   0   8  -5   13.66    0.75 
   0   8   5   15.07    0.89 
   1  -8   5    5.01    0.43 
  -1  -8  -5    5.44    0.35 
  -1   8  -5    5.44    0.45 
   1   8   5    4.68    0.55 
   2  -8   5   75.48    2.70 
  -2  -8  -5   80.50    2.53 
  -2   8  -5   80.31    2.76 
   2   8   5   83.38    2.86 
  -3  -8  -5   43.19    1.49 
   3   8   5   42.36    1.73 
  -3   8  -5   41.96    1.69 
  -4  -8  -5   39.64    1.41 
  -4   8  -5   40.05    1.56 
  -4   8  -5   37.46    1.59 
   4   8   5   39.66    1.62 
  -5  -8  -5    1.69    0.26 
  -5   8  -5    1.95    0.32 
   5   8   5    2.45    0.38 
  -5   8  -5    2.12    0.37 
  -6  -8  -5   21.87    0.96 
  -6   8  -5   23.86    1.17 
   6   8   5   22.86    1.09 
  -7  -8  -5    5.63    0.44 
   7  -8   5    5.59    0.31 
   7   8   5    5.09    0.53 
  -7   8  -5    5.40    0.62 
  -8  -8  -5    0.75    0.22 
   8  -8   5    0.67    0.16 
  -8   8  -5    1.06    0.31 
   9  -8   5    9.12    0.53 
  -9  -8  -5    9.51    0.62 
  -9   8  -5    8.43    0.71 
  10  -8   5   10.97    0.65 
 -10  -8  -5    9.90    0.67 
 -10   8  -5   10.48    0.81 
  11  -8   5    4.48    0.49 
 -11  -8  -5    3.90    0.48 
 -11   8  -5    4.36    0.62 
  12  -8   5    0.12    0.20 
 -12  -8  -5    0.58    0.26 
  11  -9  -5    9.07    0.67 
 -11  -9   5    8.48    0.56 
 -10  -9   5    0.93    0.21 
  10  -9  -5    0.56    0.24 
 -10   9   5    1.53    0.43 
  -9  -9   5   29.13    1.08 
   9  -9  -5   29.88    1.27 
  -9   9   5   29.20    1.57 
   8  -9  -5    1.45    0.31 
  -8   9   5    1.67    0.44 
   7  -9  -5   21.87    0.97 
  -7   9   5   19.16    1.21 
   6  -9  -5    2.62    0.33 
  -6   9   5    2.84    0.51 
   5  -9  -5   14.82    0.73 
  -5   9   5   14.70    1.00 
   4  -9  -5   11.90    0.62 
  -4   9   5   11.49    0.86 
   3  -9  -5    3.00    0.33 
   2  -9  -5    2.74    0.30 
   2   9  -5    2.40    0.35 
  -2   9   5    3.15    0.51 
   1  -9  -5   32.29    1.19 
   1   9  -5   31.27    1.33 
  -1   9   5   31.48    1.51 
   0  -9  -5    0.08    0.12 
   0   9  -5   -0.02    0.13 
   0   9   5    0.30    0.20 
  -1  -9  -5   17.20    0.76 
   1   9   5   17.79    1.01 
  -1   9  -5   16.51    0.90 
  -2  -9  -5   10.00    0.54 
   2   9   5    9.26    0.70 
  -2   9  -5    8.62    0.65 
  -3  -9  -5   36.83    1.35 
  -3   9  -5   35.40    1.55 
   3   9   5   37.79    1.62 
  -4  -9  -5   15.89    0.74 
   4   9   5   14.13    0.86 
  -4   9  -5   14.17    0.87 
  -5  -9  -5    0.38    0.18 
  -5   9  -5    0.88    0.28 
   5   9   5    0.62    0.25 
  -6  -9  -5    9.31    0.58 
   6   9   5    9.85    0.68 
  -6   9  -5    9.35    0.73 
  -7  -9  -5    1.69    0.30 
  -7   9  -5    2.01    0.42 
  -8  -9  -5    0.98    0.25 
   8  -9   5    0.76    0.17 
  -8   9  -5    0.68    0.30 
   9  -9   5    0.18    0.16 
  -9  -9  -5    0.15    0.17 
  -9   9  -5   -0.03    0.22 
 -10  -9  -5   12.06    0.78 
  10  -9   5   13.31    0.73 
   8 -10  -5    0.09    0.18 
   7 -10  -5    0.05    0.18 
  -7  10   5   -0.06    0.22 
   6 -10  -5    9.22    0.60 
  -6  10   5    8.65    0.94 
   5 -10  -5    8.51    0.55 
  -5  10   5    6.89    0.83 
   4 -10  -5    5.91    0.46 
  -4  10   5    5.47    0.72 
   3 -10  -5    1.92    0.29 
  -3  10   5    1.84    0.44 
   2 -10  -5    2.42    0.32 
  -2  10   5    2.78    0.51 
   1 -10  -5   13.51    0.68 
   1  10  -5   12.75    0.78 
  -1  10   5   12.52    0.91 
   0 -10  -5    3.40    0.36 
   0  10  -5    3.80    0.48 
   0  10   5    2.93    0.50 
  -1 -10  -5   12.81    0.66 
  -1  10  -5   13.59    0.82 
   1  10   5   12.33    0.89 
  -2 -10  -5    2.22    0.30 
   2  10   5    2.77    0.45 
  -2  10  -5    2.88    0.44 
  -3 -10  -5    8.97    0.55 
  -3  10  -5    9.62    0.73 
   3  10   5    7.93    0.67 
  -4 -10  -5    1.10    0.24 
   4  10   5    0.93    0.30 
  -4  10  -5    0.98    0.31 
  -5 -10  -5   45.31    1.66 
   5  10   5   43.86    1.86 
  -5  10  -5   42.72    1.89 
  -6 -10  -5    9.74    0.63 
  -6  10  -5    8.42    0.84 
  -7 -10  -5   19.37    0.97 
  -8 -10  -5    5.03    0.54 
   8 -10   5    5.32    0.38 
   4 -11  -5    0.12    0.18 
   3 -11  -5    0.56    0.21 
   2 -11  -5   27.99    1.16 
  -2  11   5   26.07    1.49 
   1 -11  -5   10.18    0.63 
  -1  11   5   10.52    0.86 
   0 -11  -5    8.01    0.55 
   0  11  -5    7.74    0.65 
   0  11   5    7.99    0.86 
  -1 -11  -5    0.24    0.18 
  -1  11  -5   -0.11    0.19 
   1  11   5    0.07    0.24 
  -2 -11  -5   23.93    1.04 
  -2  11  -5   22.91    1.21 
   2  11   5   22.26    1.26 
  -3 -11  -5    0.08    0.18 
  -3  11  -5    0.36    0.24 
   3  11   5    0.07    0.24 
  -4 -11  -5   32.43    1.33 
  18   0  -6    0.11    0.21 
  17   0  -6    0.09    0.21 
  16   0  -6   17.56    0.92 
 -15   0   6   -0.04    0.14 
  15   0  -6   -0.14    0.18 
  14   0  -6   13.20    0.73 
 -14   0   6   10.50    0.70 
 -13   0   6    0.12    0.16 
  13   0  -6    0.15    0.17 
 -13   0   6    0.00    0.16 
 -12   0   6    5.10    0.50 
  12   0  -6    6.07    0.46 
 -12   0   6    5.31    0.59 
  11   0  -6    0.15    0.15 
 -11   0   6    0.30    0.15 
 -11   0   6   -0.14    0.12 
 -10   0   6  157.30    4.92 
  10   0  -6  176.05    5.22 
 -10   0   6  161.95    5.08 
  10   0  -6  175.74    4.99 
 -10   0   6  164.61    5.33 
   9   0  -6    0.06    0.14 
  -9   0   6    0.05    0.14 
  -9   0   6    0.03    0.07 
  -9   0   6    0.06    0.11 
   9   0  -6   -0.07    0.10 
   8   0  -6   48.56    1.72 
  -8   0   6   50.04    1.82 
   8   0  -6   53.13    1.63 
  -8   0   6   48.83    1.57 
  -8   0   6   47.57    1.67 
  -7   0   6   -0.05    0.06 
  -7   0   6   -0.06    0.05 
  -7   0   6    0.04    0.08 
   7   0  -6    0.09    0.11 
   7   0  -6    0.12    0.11 
   7   0  -6    0.04    0.08 
   6   0  -6  477.76   14.72 
   6   0  -6  514.90   14.19 
  -6   0   6  493.34   14.64 
  -6   0   6  479.36   14.25 
  -6   0   6  496.40   14.31 
   6   0  -6  512.23   14.64 
  -5   0   6   -0.04    0.06 
   5   0  -6    0.09    0.07 
   5   0  -6   -0.02    0.06 
  -5   0   6    0.01    0.06 
  -5   0   6    0.03    0.08 
   5   0  -6    0.08    0.09 
  -4   0   6   53.54    1.82 
   4   0  -6   53.44    1.82 
   4   0  -6   56.81    1.70 
  -4   0   6   54.71    1.73 
  -4   0   6   54.15    1.79 
  -3   0   6    0.02    0.05 
  -3   0   6   -0.03    0.05 
   3   0  -6    0.05    0.07 
  -3   0   6    0.00    0.05 
   3   0  -6    0.03    0.05 
  -2   0   6  258.78    7.61 
  -2   0   6  261.58    7.56 
  -2   0   6  240.79    7.34 
   2   0  -6  251.78    7.31 
  -2   0   6  260.10    7.54 
  -1   0   6    0.03    0.06 
  -1   0   6    0.01    0.04 
   1   0  -6    0.02    0.06 
  -1   0   6   -0.02    0.05 
   1   0  -6    0.14    0.05 
   0   0   6  236.49    6.99 
   0   0   6  245.21    7.23 
   0   0  -6  251.49    7.20 
   0   0   6  239.73    7.21 
   1   0   6   -0.49    0.05 
  -1   0  -6   -0.37    0.05 
   1   0   6   -0.43    0.06 
  -1   0  -6   -0.52    0.07 
   1   0   6   -0.49    0.06 
  -2   0  -6  585.36   15.81 
   2   0   6  513.48   17.15 
   2   0   6  598.08   16.30 
   2   0   6  523.78   17.28 
   2   0   6  515.71   16.34 
  -2   0  -6  574.52   16.25 
   3   0   6   -0.34    0.05 
  -3   0  -6   -0.21    0.08 
   3   0   6   -0.18    0.07 
   3   0   6   -0.23    0.07 
  -3   0  -6   -0.25    0.05 
   3   0   6   -0.28    0.05 
   4   0   6  220.50    6.57 
  -4   0  -6  232.67    6.84 
  -4   0  -6  229.07    6.57 
   4   0   6  229.15    6.83 
   4   0   6  224.46    6.81 
  -5   0  -6   -0.09    0.06 
   5   0   6   -0.06    0.07 
  -5   0  -6   -0.01    0.09 
   5   0   6   -0.01    0.08 
   5   0   6   -0.18    0.07 
  -6   0  -6  124.67    3.75 
   6   0   6  127.21    3.98 
   6   0   6  128.42    3.79 
  -6   0  -6  128.04    4.00 
   6   0   6  122.63    3.92 
  -7   0  -6   -0.10    0.06 
   7   0   6    0.02    0.09 
  -7   0  -6   -0.03    0.11 
   7   0   6    0.22    0.12 
   8   0   6  359.71   10.29 
  -8   0  -6  343.27   10.23 
  -8   0  -6  349.90   10.66 
   8   0   6  363.14   10.66 
   9   0   6   -0.08    0.11 
   9   0   6    0.10    0.15 
  -9   0  -6    0.07    0.12 
  -9   0  -6   -0.07    0.09 
  10   0   6    4.57    0.45 
  10   0   6    4.50    0.38 
 -10   0  -6    5.44    0.54 
 -10   0  -6    4.97    0.35 
 -11   0  -6    0.33    0.18 
  11   0   6    0.17    0.17 
  11   0   6    0.16    0.15 
  12   0   6  163.62    5.25 
  12   0   6  163.02    5.04 
  13   0   6    0.09    0.21 
  13   0   6   -0.05    0.15 
  14   0   6    0.49    0.26 
  15   0   6    0.31    0.25 
  16   0   6   32.17    1.52 
  17   0   6    0.03    0.26 
  18  -1  -6    4.14    0.52 
  18   1  -6    4.09    0.42 
  17  -1  -6    1.98    0.40 
  17   1  -6    1.73    0.30 
  16  -1  -6    8.14    0.65 
 -16  -1   6    7.58    0.65 
  16   1  -6    8.13    0.55 
 -15  -1   6    2.31    0.39 
  15  -1  -6    3.18    0.44 
  15   1  -6    2.43    0.34 
  14  -1  -6   45.12    1.74 
 -14  -1   6   41.69    1.71 
  14   1  -6   45.00    1.64 
  13  -1  -6    0.14    0.18 
 -13  -1   6    0.49    0.19 
  13   1  -6    0.40    0.18 
 -13   1   6    0.17    0.15 
 -13   1   6    0.25    0.21 
 -12  -1   6    4.94    0.58 
 -12  -1   6    4.65    0.45 
  12  -1  -6    4.34    0.46 
 -12   1   6    5.06    0.42 
  12   1  -6    5.15    0.39 
 -12   1   6    4.31    0.53 
 -11  -1   6   36.65    1.41 
  11  -1  -6   39.22    1.36 
 -11  -1   6   38.61    1.60 
 -11   1   6   35.49    1.40 
 -11   1   6   36.42    1.31 
 -11   1   6   35.70    1.55 
  11   1  -6   37.33    1.37 
  10  -1  -6   57.37    2.01 
  10  -1  -6   59.42    1.89 
 -10  -1   6   55.31    1.92 
 -10  -1   6   55.70    2.11 
 -10   1   6   56.20    2.10 
 -10   1   6   55.79    1.93 
  10   1  -6   56.09    1.91 
 -10   1   6   53.01    1.84 
  -9  -1   6   23.86    1.08 
  -9  -1   6   21.07    0.72 
   9  -1  -6   23.46    0.99 
   9  -1  -6   24.70    0.92 
  -9  -1   6   23.61    0.93 
  -9   1   6   23.58    0.95 
   9   1  -6   22.08    0.90 
  -9   1   6   23.71    0.89 
  -9   1   6   23.02    1.04 
  -8  -1   6   14.72    0.64 
   8  -1  -6   13.93    0.68 
  -8  -1   6   14.87    0.75 
   8  -1  -6   14.75    0.63 
  -8  -1   6   12.54    0.46 
   8   1  -6   12.87    0.59 
   8   1  -6   15.33    0.54 
  -8   1   6   14.34    0.61 
  -8   1   6   12.27    0.69 
  -8   1   6   14.14    0.64 
  -7  -1   6    2.00    0.29 
   7  -1  -6    1.29    0.22 
  -7  -1   6    1.99    0.22 
   7  -1  -6    1.91    0.23 
  -7  -1   6    1.80    0.12 
  -7   1   6    1.71    0.25 
   7   1  -6    1.58    0.17 
  -7   1   6    1.65    0.21 
   7   1  -6    1.97    0.21 
  -7   1   6    2.04    0.24 
  -6  -1   6  197.65    5.60 
   6  -1  -6  199.17    5.89 
   6  -1  -6  196.91    5.71 
  -6  -1   6  193.09    5.69 
  -6  -1   6  201.65    5.90 
  -6  -1   6  195.61    5.95 
   6   1  -6  177.86    5.80 
  -6   1   6  198.65    5.74 
  -6   1   6  184.26    5.71 
  -6   1   6  185.47    5.89 
   6   1  -6  195.43    5.80 
   6   1  -6  200.81    5.97 
  -5  -1   6    9.37    0.43 
  -5  -1   6    8.15    0.48 
   5  -1  -6    8.40    0.41 
   5  -1  -6    8.32    0.44 
  -5  -1   6    8.08    0.39 
  -5   1   6    9.69    0.44 
   5   1  -6    7.62    0.47 
   5   1  -6    8.03    0.35 
  -5   1   6    8.53    0.45 
   5   1  -6    8.24    0.35 
  -5   1   6    8.53    0.42 
   4  -1  -6   21.87    0.84 
   4  -1  -6   22.71    0.80 
  -4  -1   6   23.01    0.89 
  -4  -1   6   22.16    0.75 
  -4  -1   6   23.51    0.80 
   4   1  -6   22.62    0.72 
  -4   1   6   22.19    0.85 
  -4   1   6   20.87    0.80 
   4   1  -6   21.73    0.72 
   4   1  -6   20.77    0.88 
  -4   1   6   21.68    0.85 
  -3  -1   6   39.66    1.26 
   3  -1  -6   45.82    1.33 
  -3  -1   6   41.74    1.31 
  -3  -1   6   40.01    1.41 
   3  -1  -6   40.52    1.36 
  -3   1   6   42.76    1.36 
   3   1  -6   39.60    1.42 
  -3   1   6   42.31    1.41 
  -3   1   6   39.95    1.36 
   3   1  -6   38.97    1.23 
   3   1  -6   41.81    1.23 
  -2  -1   6    7.98    0.30 
   2  -1  -6    7.04    0.33 
  -2  -1   6    7.62    0.31 
  -2  -1   6    7.09    0.37 
  -2  -1   6    7.30    0.28 
  -2  -1   6    7.15    0.39 
  -2   1   6    7.30    0.36 
  -2   1   6    7.38    0.35 
  -2   1   6    7.08    0.33 
  -2   1   6    6.88    0.34 
   1  -1  -6    1.02    0.12 
  -1  -1   6    1.05    0.11 
  -1  -1   6    1.26    0.17 
  -1  -1   6    1.26    0.09 
  -1  -1   6    1.14    0.11 
   1   1  -6    1.04    0.15 
  -1   1   6    1.53    0.17 
  -1   1   6    1.40    0.15 
  -1   1   6    1.14    0.13 
   0  -1   6   91.60    2.46 
   0  -1   6   80.71    2.62 
   0  -1   6   81.86    2.42 
   0  -1  -6   85.77    2.56 
   0  -1  -6   79.73    2.49 
   0  -1   6   82.74    2.52 
   0   1  -6   82.71    2.61 
   0   1   6   84.08    2.50 
   0   1   6   81.85    2.56 
   0   1   6   82.36    2.58 
   1  -1   6  147.98    4.36 
  -1  -1  -6  147.18    4.38 
  -1  -1  -6  144.78    4.27 
   1  -1   6  142.89    4.21 
   1  -1   6  147.37    4.22 
   1  -1   6  146.51    4.45 
  -1   1  -6  149.81    4.45 
   1   1   6  149.97    4.39 
   1   1   6  143.97    4.41 
   1   1   6  141.35    4.26 
   2  -1   6    4.96    0.32 
   2  -1   6    5.15    0.25 
   2  -1   6    5.05    0.23 
  -2  -1  -6    4.89    0.27 
  -2  -1  -6    4.92    0.28 
   2   1   6    5.12    0.28 
  -2   1  -6    4.46    0.30 
   2   1   6    5.07    0.29 
   2   1   6    4.74    0.25 
   3  -1   6    2.57    0.18 
   3  -1   6    2.61    0.27 
  -3  -1  -6    2.49    0.19 
   3  -1   6    2.20    0.16 
  -3  -1  -6    2.51    0.21 
   3   1   6    2.60    0.19 
  -3   1  -6    2.41    0.25 
   3   1   6    2.62    0.21 
   3   1   6    2.16    0.19 
   4  -1   6  104.24    3.37 
   4  -1   6  110.19    3.30 
   4  -1   6  107.68    3.18 
  -4  -1  -6  105.97    3.35 
  -4  -1  -6  109.97    3.22 
   4   1   6  107.94    3.34 
   4   1   6  105.04    3.20 
  -4   1  -6  106.91    3.39 
   4   1   6  106.12    3.32 
   5  -1   6   97.32    3.07 
  -5  -1  -6  102.25    3.14 
  -5  -1  -6   93.00    2.97 
   5  -1   6   99.63    2.96 
   5  -1   6   97.56    3.15 
   5   1   6   95.57    3.07 
   5   1   6   97.87    2.97 
   5   1   6  100.03    3.11 
  -5   1  -6  100.20    3.17 
   6  -1   6   11.51    0.53 
   6  -1   6    9.78    0.48 
  -6  -1  -6    9.82    0.56 
  -6  -1  -6   10.30    0.49 
   6   1   6   11.76    0.57 
  -6   1  -6   11.01    0.60 
   6   1   6   10.76    0.49 
  -6   1  -6   11.03    0.42 
   6   1   6   11.49    0.54 
   7  -1   6   13.70    0.59 
  -7  -1  -6   12.47    0.57 
  -7  -1  -6   13.01    0.67 
   7  -1   6   13.38    0.62 
  -7   1  -6   12.01    0.49 
   7   1   6   13.25    0.58 
   7   1   6   13.12    0.62 
  -7   1  -6   11.69    0.67 
  -8  -1  -6    0.07    0.11 
   8  -1   6    0.09    0.10 
  -8  -1  -6    0.12    0.10 
   8  -1   6    0.11    0.14 
  -8   1  -6    0.08    0.07 
   8   1   6    0.14    0.11 
  -8   1  -6    0.11    0.14 
   8   1   6    0.02    0.10 
   8   1   6    0.08    0.12 
  -9  -1  -6    0.38    0.17 
   9  -1   6    0.31    0.18 
   9  -1   6    0.50    0.16 
  -9  -1  -6    0.39    0.13 
   9   1   6    0.68    0.20 
  -9   1  -6    0.25    0.17 
   9   1   6    0.32    0.14 
   9   1   6    0.31    0.14 
 -10  -1  -6   24.48    1.01 
 -10  -1  -6   24.75    1.16 
  10  -1   6   27.57    1.14 
  10  -1   6   25.86    1.06 
  10   1   6   25.32    1.03 
 -10   1  -6   24.34    1.17 
  10   1   6   25.68    1.04 
  10   1   6   26.64    1.11 
 -11  -1  -6   12.85    0.79 
 -11  -1  -6   13.42    0.68 
  11  -1   6   12.94    0.75 
  11  -1   6   14.22    0.72 
  11   1   6   13.73    0.70 
 -11   1  -6   14.08    0.84 
  11   1   6   13.45    0.70 
  11   1   6   13.76    0.75 
  12  -1   6    5.57    0.47 
  12  -1   6    6.13    0.60 
  12   1   6    6.57    0.54 
  12   1   6    5.86    0.46 
  12   1   6    7.72    0.51 
  13  -1   6   15.71    0.91 
  13  -1   6   16.56    0.86 
  13   1   6   16.03    0.89 
  14  -1   6    0.47    0.22 
  14  -1   6    0.00    0.21 
  14   1   6    0.18    0.22 
  15  -1   6    6.51    0.62 
  15  -1   6    5.93    0.66 
  15   1   6    6.63    0.67 
  16  -1   6   19.48    1.14 
  16   1   6   20.34    1.11 
  17  -1   6    9.56    0.81 
  17   1   6   11.20    0.82 
  18  -2  -6    8.59    0.72 
  17  -2  -6    8.94    0.71 
 -17  -2   6    8.34    0.69 
  17   2  -6    8.16    0.43 
  16  -2  -6   10.39    0.75 
 -16  -2   6    9.50    0.72 
  16   2  -6   10.59    0.51 
  15  -2  -6   20.79    1.11 
 -15  -2   6   23.88    1.16 
  15   2  -6   24.29    0.91 
 -14  -2   6    0.59    0.23 
  14  -2  -6    0.27    0.22 
  14   2  -6    0.48    0.14 
 -13  -2   6    3.86    0.45 
  13  -2  -6    3.70    0.39 
  13  -2  -6    3.55    0.46 
  13   2  -6    3.78    0.29 
 -13   2   6    3.83    0.53 
 -12  -2   6   33.81    1.36 
  12  -2  -6   34.39    1.43 
 -12  -2   6   33.42    1.54 
  12  -2  -6   37.21    1.34 
 -12   2   6   31.38    1.49 
 -12   2   6   35.03    1.32 
  12   2  -6   34.88    1.20 
  11  -2  -6    2.86    0.37 
  11  -2  -6    3.24    0.35 
 -11  -2   6    2.50    0.32 
 -11  -2   6    2.11    0.37 
  11   2  -6    2.74    0.23 
 -11   2   6    3.29    0.44 
 -11   2   6    2.70    0.33 
 -11   2   6    2.68    0.32 
  10  -2  -6    1.91    0.31 
 -10  -2   6    2.11    0.27 
 -10  -2   6    1.71    0.32 
  10  -2  -6    2.14    0.29 
 -10   2   6    1.18    0.26 
 -10   2   6    1.58    0.25 
  10   2  -6    1.50    0.17 
 -10   2   6    1.85    0.26 
  -9  -2   6   50.42    1.68 
   9  -2  -6   48.56    1.69 
  -9  -2   6   50.82    1.89 
  -9   2   6   47.47    1.80 
  -9   2   6   50.10    1.71 
   9   2  -6   45.98    1.52 
   9   2  -6   50.73    1.52 
  -9   2   6   48.92    1.69 
   8  -2  -6   29.02    1.11 
   8  -2  -6   28.12    1.07 
  -8  -2   6   28.26    1.03 
  -8  -2   6   27.92    1.20 
  -8   2   6   25.66    1.11 
  -8   2   6   27.86    1.08 
  -8   2   6   27.75    1.05 
  -7  -2   6    0.78    0.14 
   7  -2  -6    1.32    0.20 
  -7  -2   6    0.72    0.19 
   7  -2  -6    1.23    0.20 
  -7   2   6    0.98    0.20 
  -7   2   6    1.04    0.18 
  -7   2   6    0.75    0.16 
  -6  -2   6   74.90    2.55 
  -6  -2   6   77.79    2.41 
  -6  -2   6   75.18    2.18 
   6  -2  -6   76.02    2.37 
   6  -2  -6   80.21    2.44 
  -6  -2   6   74.55    2.31 
  -6   2   6   77.59    2.44 
  -6   2   6   70.89    2.43 
  -6   2   6   71.41    2.36 
   5  -2  -6   66.70    2.06 
  -5  -2   6   61.21    1.92 
  -5  -2   6   61.54    1.88 
  -5  -2   6   66.07    2.02 
  -5  -2   6   64.62    2.19 
   5  -2  -6   62.07    2.00 
  -5   2   6   61.09    2.05 
   5   2  -6   64.57    2.19 
  -5   2   6   64.55    2.02 
  -5   2   6   64.91    2.09 
  -4  -2   6   50.23    1.47 
  -4  -2   6   50.24    1.72 
  -4  -2   6   47.02    1.47 
   4  -2  -6   54.88    1.60 
   4  -2  -6   50.39    1.61 
  -4  -2   6   46.17    1.50 
   4   2  -6   49.47    1.73 
  -4   2   6   51.82    1.68 
  -4   2   6   47.27    1.58 
  -4   2   6   46.52    1.60 
   3  -2  -6   14.12    0.54 
  -3  -2   6   13.95    0.65 
   3  -2  -6   14.53    0.57 
  -3  -2   6   14.33    0.43 
  -3  -2   6   13.55    0.63 
  -3  -2   6   14.29    0.43 
  -3   2   6   13.35    0.56 
  -3   2   6   14.94    0.56 
  -2  -2   6  356.00   10.45 
  -2  -2   6  356.67   10.48 
   2  -2  -6  353.15   10.15 
  -2   2   6  348.86   10.16 
  -2   2   6  358.90   10.36 
  -2   2   6  358.63   10.36 
  -2   2   6  341.40   10.54 
  -1  -2   6   93.07    2.88 
   1  -2  -6   91.55    2.73 
  -1   2   6   92.11    2.75 
  -1   2   6   88.73    2.72 
   1   2  -6   88.77    2.85 
  -1   2   6   90.41    2.85 
  -1   2   6   91.52    2.73 
   0  -2  -6   61.42    1.92 
   0  -2  -6   61.18    1.94 
   0   2  -6   63.06    2.04 
   0   2   6   64.96    1.95 
   0   2   6   63.60    2.01 
   0   2   6   62.28    1.93 
   1  -2   6    5.87    0.37 
  -1  -2  -6    7.35    0.34 
  -1  -2  -6    6.75    0.31 
   1   2   6    6.65    0.34 
  -1   2  -6    6.80    0.38 
   1   2   6    7.26    0.33 
   1   2   6    6.91    0.31 
   2  -2   6   25.22    0.76 
  -2  -2  -6   24.68    0.88 
   2  -2   6   26.34    0.76 
   2  -2   6   24.82    0.98 
  -2  -2  -6   24.58    0.89 
  -2   2  -6   24.60    0.97 
   2   2   6   25.42    0.88 
   2   2   6   26.16    0.87 
   2   2   6   25.22    0.90 
  -3  -2  -6   42.75    1.44 
   3  -2   6   43.30    1.31 
   3  -2   6   42.79    1.32 
  -3  -2  -6   42.44    1.41 
   3   2   6   43.63    1.39 
   3   2   6   43.17    1.44 
  -3   2  -6   44.10    1.53 
   3   2   6   44.06    1.43 
   4  -2   6   14.06    0.69 
  -4  -2  -6   15.51    0.63 
   4  -2   6   15.41    0.57 
   4  -2   6   16.32    0.61 
  -4  -2  -6   16.27    0.67 
   4   2   6   15.39    0.60 
   4   2   6   16.49    0.65 
   4   2   6   15.36    0.63 
  -4   2  -6   16.03    0.72 
   5  -2   6    2.10    0.20 
  -5  -2  -6    2.36    0.24 
  -5  -2  -6    1.99    0.24 
   5  -2   6    1.86    0.21 
   5   2   6    2.25    0.23 
   5   2   6    1.89    0.20 
  -5   2  -6    1.87    0.26 
   5   2   6    2.25    0.23 
   6  -2   6    0.33    0.11 
  -6  -2  -6    0.33    0.11 
   6  -2   6    0.41    0.13 
  -6  -2  -6    0.51    0.15 
   6   2   6    0.46    0.12 
   6   2   6    0.52    0.14 
   6   2   6    0.57    0.14 
  -6   2  -6    0.44    0.16 
   7  -2   6   51.31    1.70 
  -7  -2  -6   51.89    1.84 
   7  -2   6   53.25    1.78 
  -7  -2  -6   48.06    1.71 
   7   2   6   51.69    1.77 
   7   2   6   52.14    1.69 
  -7   2  -6   52.98    1.90 
   8  -2   6  162.55    4.92 
   8  -2   6  169.40    5.13 
  -8  -2  -6  160.45    5.14 
  -8  -2  -6  161.12    4.94 
   8   2   6  165.86    4.90 
  -8   2  -6  164.76    5.20 
   8   2   6  162.89    5.09 
  -9  -2  -6    2.97    0.37 
  -9  -2  -6    2.85    0.32 
   9  -2   6    2.48    0.30 
   9  -2   6    2.91    0.36 
  -9   2  -6    2.72    0.38 
   9   2   6    3.40    0.33 
   9   2   6    2.87    0.33 
  10  -2   6    0.58    0.19 
 -10  -2  -6    0.49    0.18 
 -10  -2  -6    0.59    0.18 
  10  -2   6    0.89    0.25 
 -10   2  -6    0.72    0.23 
  10   2   6    0.63    0.17 
  10   2   6    0.74    0.21 
 -11  -2  -6   12.41    0.76 
  11  -2   6   12.65    0.74 
  11  -2   6   11.19    0.65 
 -11  -2  -6   10.95    0.63 
 -11   2  -6   12.08    0.78 
  11   2   6   12.60    0.69 
  12  -2   6    5.47    0.46 
 -12  -2  -6    5.89    0.46 
  12  -2   6    5.06    0.54 
  12   2   6    4.03    0.45 
  13  -2   6    0.30    0.20 
 -13  -2  -6    0.23    0.17 
  13  -2   6    0.22    0.22 
  13   2   6    0.21    0.19 
  14  -2   6    6.60    0.62 
  14  -2   6    7.47    0.65 
  14   2   6    6.29    0.55 
  15  -2   6    0.20    0.20 
  15  -2   6    0.24    0.25 
  15   2   6    0.00    0.20 
  16  -2   6    0.07    0.25 
  16  -2   6   -0.11    0.19 
  16   2   6   -0.04    0.21 
  17  -2   6   10.77    0.86 
  17   2   6   10.36    0.77 
  17  -3  -6    0.56    0.30 
 -17  -3   6    0.73    0.29 
  16  -3  -6   10.15    0.76 
 -16  -3   6    9.93    0.73 
  15  -3  -6    0.15    0.25 
 -15  -3   6    0.24    0.19 
  14  -3  -6   25.22    1.11 
 -14  -3   6   24.73    1.17 
  14  -3  -6   26.60    1.24 
  13  -3  -6    0.23    0.17 
  13  -3  -6    0.56    0.23 
 -13  -3   6    0.22    0.16 
 -13   3   6    0.24    0.20 
  12  -3  -6   28.81    1.29 
 -12  -3   6   30.29    1.22 
  12  -3  -6   29.31    1.21 
 -12   3   6   27.33    1.33 
 -12   3   6   30.72    1.25 
  11  -3  -6   24.32    1.04 
 -11  -3   6   25.07    1.03 
 -11  -3   6   24.97    1.23 
 -11   3   6   24.75    1.07 
 -11   3   6   23.34    1.14 
 -10  -3   6   24.62    1.19 
  10  -3  -6   24.59    1.04 
 -10  -3   6   26.25    1.02 
 -10   3   6   25.05    1.12 
 -10   3   6   25.00    1.08 
  -9  -3   6    5.04    0.52 
   9  -3  -6    5.06    0.40 
  -9  -3   6    4.70    0.34 
  -9   3   6    4.87    0.40 
  -9   3   6    5.04    0.41 
  -8  -3   6  121.12    3.97 
   8  -3  -6  122.59    3.79 
  -8  -3   6  123.97    3.65 
   8  -3  -6  117.92    3.72 
  -8   3   6  120.17    3.67 
  -8   3   6  119.39    3.81 
  -8   3   6  119.18    3.82 
  -7  -3   6    1.58    0.18 
  -7  -3   6    1.68    0.28 
   7  -3  -6    1.71    0.23 
  -7  -3   6    1.56    0.20 
   7  -3  -6    1.90    0.23 
  -7   3   6    1.85    0.27 
  -7   3   6    1.90    0.24 
  -7   3   6    2.05    0.23 
   6  -3  -6    0.37    0.11 
  -6  -3   6    0.13    0.12 
  -6  -3   6    0.32    0.04 
  -6  -3   6    0.20    0.09 
   6  -3  -6    0.33    0.13 
  -6  -3   6    0.29    0.08 
  -6  -3   6    0.44    0.08 
  -6   3   6    0.32    0.11 
  -6   3   6    0.26    0.13 
  -6   3   6    0.43    0.11 
   5  -3  -6    3.97    0.25 
  -5  -3   6    3.61    0.19 
  -5  -3   6    3.81    0.17 
  -5  -3   6    3.81    0.17 
   5  -3  -6    3.92    0.28 
  -5  -3   6    3.26    0.36 
  -5   3   6    3.74    0.25 
  -5   3   6    4.21    0.25 
  -5   3   6    3.72    0.37 
   4  -3  -6  276.02    7.87 
   4  -3  -6  269.29    7.97 
  -4  -3   6  270.91    8.17 
   4   3  -6  277.96    8.19 
  -4   3   6  253.85    7.96 
  -4   3   6  279.00    7.83 
  -4   3   6  269.16    8.04 
  -3  -3   6   29.54    1.14 
  -3  -3   6   29.00    1.14 
   3  -3  -6   28.52    1.03 
  -3   3   6   29.73    1.15 
  -3   3   6   31.42    0.97 
  -3   3   6   29.88    1.00 
  -2  -3   6   41.83    1.45 
   2  -3  -6   39.94    1.32 
  -2  -3   6   38.70    1.42 
  -2   3   6   38.99    1.24 
  -2   3   6   42.21    1.29 
  -2   3   6   40.35    1.23 
  -1  -3   6  168.01    5.27 
  -1  -3   6  175.58    5.26 
   1  -3  -6  178.00    5.07 
  -1   3   6  174.03    5.04 
  -1   3   6  171.26    5.02 
  -1   3   6  171.08    5.04 
  -1   3   6  167.68    5.22 
   0  -3   6  292.51    9.09 
   0  -3  -6  308.39    8.80 
   0  -3  -6  319.33    8.89 
   0   3   6  311.97    8.89 
   0   3   6  294.38    9.11 
   0   3  -6  310.33    9.08 
   0   3   6  295.44    8.76 
  -1  -3  -6   10.80    0.47 
   1  -3   6   10.15    0.53 
  -1  -3  -6   10.27    0.40 
   1   3   6   10.81    0.40 
   1   3   6    9.77    0.44 
   1   3   6   10.67    0.48 
  -1   3  -6    9.65    0.51 
   2  -3   6  170.05    5.19 
  -2  -3  -6  166.28    5.02 
  -2  -3  -6  165.00    4.97 
   2   3   6  163.13    5.12 
   2   3   6  166.35    5.01 
   2   3   6  185.36    4.95 
  -2   3  -6  165.94    5.17 
  -3  -3  -6    0.02    0.07 
  -3  -3  -6    0.01    0.08 
   3  -3   6   -0.08    0.08 
   3   3   6    0.23    0.09 
   3   3   6    0.01    0.06 
   3   3   6    0.05    0.08 
  -3   3  -6   -0.07    0.10 
  -4  -3  -6  114.64    3.50 
  -4  -3  -6  114.95    3.43 
   4  -3   6  109.04    3.29 
   4  -3   6  112.45    3.27 
   4   3   6  114.90    3.51 
   4   3   6  114.22    3.47 
  -4   3  -6  114.26    3.61 
   4   3   6  110.89    3.37 
  -5  -3  -6   16.27    0.71 
   5  -3   6   15.20    0.61 
   5  -3   6   18.87    0.68 
  -5  -3  -6   15.30    0.68 
   5  -3   6   16.80    0.59 
  -5   3  -6   15.28    0.77 
   5   3   6   16.72    0.69 
   5   3   6   17.02    0.64 
   5   3   6   16.02    0.67 
   6  -3   6  195.22    5.88 
  -6  -3  -6  185.51    5.72 
   6  -3   6  179.73    5.65 
  -6  -3  -6  197.48    5.90 
   6   3   6  192.05    5.87 
   6   3   6  189.80    5.65 
   6   3   6  211.45    5.88 
  -6   3  -6  192.29    5.98 
  -7  -3  -6    0.78    0.19 
  -7  -3  -6    0.93    0.18 
   7  -3   6    0.99    0.21 
   7  -3   6    0.93    0.18 
   7   3   6    1.00    0.18 
  -7   3  -6    0.86    0.21 
   7   3   6    1.12    0.17 
   8  -3   6   30.36    1.18 
  -8  -3  -6   33.19    1.24 
  -8  -3  -6   31.69    1.30 
   8   3   6   33.46    1.22 
  -8   3  -6   34.67    1.39 
  -9  -3  -6   13.22    0.68 
  -9  -3  -6   13.18    0.74 
   9  -3   6   13.33    0.66 
   9   3   6   13.95    0.67 
  -9   3  -6   13.91    0.80 
  10  -3   6  122.78    3.86 
 -10  -3  -6  120.66    3.87 
 -10  -3  -6  124.14    4.07 
 -10   3  -6  124.18    4.13 
  10   3   6  125.02    3.95 
 -11  -3  -6    0.02    0.16 
  11  -3   6    0.08    0.15 
 -11  -3  -6    0.02    0.13 
  11   3   6    0.09    0.15 
 -11   3  -6    0.04    0.17 
 -12  -3  -6    2.13    0.32 
  12  -3   6    1.94    0.32 
  12   3   6    2.47    0.34 
 -13  -3  -6    0.18    0.17 
  13  -3   6    0.32    0.19 
  13   3   6   -0.08    0.16 
 -14  -3  -6   34.21    1.47 
  14  -3   6   34.92    1.47 
  14   3   6   35.71    1.46 
  15  -3   6    0.42    0.24 
  15   3   6    0.43    0.24 
  16  -3   6    6.32    0.65 
  16   3   6    5.83    0.58 
 -17  -4   6    0.37    0.25 
  17  -4  -6    0.22    0.28 
  16  -4  -6    3.79    0.56 
 -16  -4   6    3.67    0.51 
 -15  -4   6    0.19    0.20 
  15  -4  -6    0.51    0.29 
  15  -4  -6   -0.02    0.19 
 -14  -4   6   12.72    0.77 
  14  -4  -6   11.74    0.72 
  14  -4  -6   13.04    0.82 
 -13  -4   6    2.12    0.34 
  13  -4  -6    2.67    0.38 
  13  -4  -6    3.69    0.49 
 -13   4   6    2.02    0.35 
 -12  -4   6    7.53    0.51 
  12  -4  -6    7.62    0.56 
 -12   4   6    8.37    0.60 
 -12   4   6    7.26    0.59 
  11  -4  -6    8.71    0.57 
 -11  -4   6    8.29    0.51 
 -11   4   6    8.01    0.58 
 -11   4   6    8.40    0.59 
 -10  -4   6    8.81    0.65 
  10  -4  -6    8.38    0.55 
 -10  -4   6    8.61    0.49 
 -10   4   6    9.08    0.60 
 -10   4   6    8.53    0.56 
   9  -4  -6    0.14    0.14 
  -9  -4   6   -0.01    0.14 
  -9  -4   6    0.05    0.09 
  -9   4   6    0.00    0.13 
  -9   4   6    0.01    0.11 
  -8  -4   6   87.29    2.62 
   8  -4  -6   86.19    2.73 
  -8  -4   6   84.96    2.95 
   8  -4  -6   84.19    2.72 
  -8   4   6   83.96    2.87 
  -8   4   6   82.57    2.75 
   7  -4  -6    0.32    0.12 
   7  -4  -6    0.17    0.13 
  -7  -4   6    0.20    0.08 
  -7  -4   6    0.33    0.18 
  -7   4   6    0.29    0.17 
  -7   4   6    0.30    0.12 
   6  -4  -6    2.61    0.27 
  -6  -4   6    2.69    0.15 
  -6  -4   6    2.80    0.15 
  -6  -4   6    3.12    0.38 
   6  -4  -6    2.97    0.22 
  -6   4   6    2.71    0.22 
  -6   4   6    3.01    0.37 
   5  -4  -6   38.19    1.21 
   5  -4  -6   37.15    1.27 
  -5  -4   6   38.46    1.45 
  -5   4   6   36.75    1.42 
  -5   4   6   32.75    1.16 
  -5   4   6   36.80    1.20 
  -4  -4   6    9.54    0.55 
   4  -4  -6    8.91    0.35 
   4  -4  -6    8.58    0.44 
  -4   4   6    8.89    0.35 
  -4   4   6    8.84    0.55 
   3  -4  -6   36.77    1.25 
  -3  -4   6   36.35    1.38 
  -3   4   6   37.82    1.43 
   2  -4  -6    1.70    0.20 
  -2  -4   6    2.18    0.28 
  -2  -4   6    1.92    0.25 
  -2   4   6    1.57    0.25 
   2   4  -6    1.49    0.18 
  -1  -4   6    9.59    0.50 
  -1  -4   6    8.58    0.50 
   1  -4  -6    8.87    0.42 
  -1   4   6    9.23    0.55 
   1   4  -6    8.97    0.43 
   0  -4  -6    5.45    0.31 
   0  -4   6    4.47    0.34 
   0   4  -6    4.61    0.31 
   0   4  -6    5.04    0.35 
  -1  -4  -6   13.66    0.57 
   1  -4   6   13.08    0.66 
  -1  -4  -6   13.41    0.46 
  -1   4  -6   13.57    0.65 
  -1   4  -6   12.40    0.59 
   1   4   6   14.52    0.48 
   2  -4   6    7.22    0.47 
  -2  -4  -6    6.81    0.37 
  -2  -4  -6    7.12    0.32 
   2   4   6    7.84    0.33 
  -2   4  -6    7.86    0.46 
  -2   4  -6    7.10    0.41 
   2   4   6    6.48    0.33 
  -3  -4  -6    5.13    0.28 
  -3  -4  -6    5.04    0.32 
   3   4   6    4.51    0.28 
  -3   4  -6    4.70    0.34 
   3   4   6    5.18    0.28 
  -3   4  -6    4.97    0.37 
  -4  -4  -6    6.28    0.36 
  -4  -4  -6    6.56    0.38 
  -4   4  -6    6.82    0.45 
  -4   4  -6    6.89    0.43 
   4   4   6    5.81    0.33 
   4   4   6    6.88    0.36 
  -5  -4  -6    1.79    0.23 
   5  -4   6    2.14    0.15 
   5  -4   6    2.23    0.14 
  -5  -4  -6    1.80    0.23 
  -5   4  -6    2.33    0.30 
   5   4   6    1.81    0.21 
  -5   4  -6    1.81    0.28 
   5   4   6    2.10    0.23 
   6  -4   6    5.35    0.32 
  -6  -4  -6    5.51    0.38 
  -6  -4  -6    6.25    0.40 
  -6   4  -6    5.93    0.43 
   6   4   6    5.78    0.38 
   6   4   6    5.97    0.35 
  -6   4  -6    6.50    0.47 
  -7  -4  -6   70.70    2.36 
  -7  -4  -6   69.53    2.29 
   7  -4   6   67.23    2.21 
  -7   4  -6   70.62    2.47 
   7   4   6   69.91    2.26 
   8  -4   6    6.61    0.43 
  -8  -4  -6    7.40    0.50 
  -8  -4  -6    6.46    0.45 
   8   4   6    7.45    0.42 
  -8   4  -6    7.06    0.53 
  -9  -4  -6    0.24    0.16 
  -9  -4  -6    0.07    0.12 
   9  -4   6    0.22    0.14 
   9   4   6    0.13    0.12 
  -9   4  -6    0.37    0.20 
 -10  -4  -6   22.59    1.07 
  10  -4   6   20.60    0.94 
 -10  -4  -6   23.23    1.00 
 -10   4  -6   21.98    1.11 
  10   4   6   21.96    0.91 
 -11  -4  -6   29.45    1.23 
 -11  -4  -6   28.15    1.31 
  11  -4   6   27.93    1.18 
  11   4   6   28.94    1.13 
  12  -4   6    1.89    0.32 
 -12  -4  -6    2.70    0.38 
  12   4   6    2.72    0.32 
  13  -4   6    3.37    0.44 
 -13  -4  -6    2.64    0.40 
  13   4   6    3.33    0.36 
 -14  -4  -6    3.71    0.48 
  14  -4   6    4.86    0.53 
  14   4   6    5.28    0.43 
 -15  -4  -6   14.44    0.88 
  15  -4   6   13.41    0.85 
  15   4   6   14.42    0.74 
  16  -4   6    1.07    0.32 
  16   4   6    0.59    0.21 
 -16  -5   6    5.75    0.63 
  16  -5  -6    7.02    0.66 
  16  -5  -6    6.56    0.72 
  15  -5  -6    8.66    0.72 
  15  -5  -6    8.43    0.65 
 -15  -5   6    8.78    0.67 
 -14  -5   6    4.34    0.50 
  14  -5  -6    4.30    0.50 
 -14   5   6    4.03    0.54 
  13  -5  -6   22.98    1.09 
 -13  -5   6   21.98    1.03 
 -13   5   6   20.66    1.11 
 -12  -5   6    5.04    0.42 
  12  -5  -6    4.89    0.51 
 -12   5   6    5.55    0.59 
 -11  -5   6   16.70    0.78 
  11  -5  -6   17.20    0.86 
 -11   5   6   17.01    0.94 
 -10  -5   6   17.47    0.75 
  10  -5  -6   16.67    0.82 
 -10   5   6   15.80    0.91 
  -9  -5   6    1.55    0.21 
   9  -5  -6    1.46    0.26 
  -9  -5   6    1.37    0.30 
  -9   5   6    1.33    0.31 
  -8  -5   6   17.58    0.68 
   8  -5  -6   17.22    0.80 
  -8  -5   6   19.07    0.97 
  -8   5   6   17.41    0.93 
   7  -5  -6   79.52    2.61 
  -7  -5   6   82.95    2.43 
  -7  -5   6   83.69    2.87 
  -7   5   6   82.14    2.58 
  -7   5   6   78.97    2.81 
   6  -5  -6    2.08    0.26 
  -6  -5   6    2.73    0.38 
  -6   5   6    2.37    0.19 
  -6   5   6    2.66    0.38 
   5  -5  -6    1.99    0.24 
  -5  -5   6    1.70    0.29 
  -5   5   6    1.75    0.31 
  -5   5   6    1.85    0.14 
  -4  -5   6   15.61    0.78 
   4  -5  -6   14.11    0.64 
  -4   5   6   15.59    0.82 
   4   5  -6   15.05    0.59 
  -3  -5   6  123.04    3.92 
   3  -5  -6  124.22    3.70 
  -3   5   6  119.06    3.94 
   3   5  -6  122.50    3.68 
   2  -5  -6    1.33    0.18 
  -2  -5   6    1.13    0.21 
   2   5  -6    1.34    0.19 
  -2   5   6    1.50    0.28 
  -1  -5   6    4.95    0.37 
   1  -5  -6    4.36    0.30 
   1   5  -6    4.63    0.31 
  -1   5   6    5.32    0.43 
   0  -5  -6    9.27    0.45 
   0  -5   6    9.54    0.53 
   0   5   6    9.60    0.60 
   0   5  -6   10.11    0.50 
  -1  -5  -6   14.43    0.61 
  -1   5  -6   14.89    0.67 
   1   5   6   15.00    0.79 
  -1   5  -6   14.38    0.70 
  -2  -5  -6   11.26    0.52 
  -2  -5  -6   11.37    0.43 
  -2   5  -6   10.96    0.58 
   2   5   6   11.89    0.46 
  -2   5  -6   11.15    0.60 
  -3  -5  -6   35.00    1.20 
  -3  -5  -6   33.79    1.13 
  -3   5  -6   33.32    1.28 
   3   5   6   33.61    1.16 
  -3   5  -6   32.14    1.30 
  -4  -5  -6    6.35    0.35 
  -4  -5  -6    5.39    0.36 
   4   5   6    6.59    0.37 
  -4   5  -6    5.89    0.44 
  -4   5  -6    5.19    0.42 
  -5  -5  -6   42.60    1.51 
  -5  -5  -6   42.42    1.50 
  -5   5  -6   44.55    1.63 
   5   5   6   44.27    1.53 
  -5   5  -6   44.13    1.66 
  -6  -5  -6    7.50    0.45 
  -6  -5  -6    7.68    0.46 
   6  -5   6    7.85    0.35 
  -6   5  -6    7.58    0.52 
   6   5   6    8.21    0.48 
  -6   5  -6    7.50    0.54 
  -7  -5  -6   48.35    1.76 
   7  -5   6   51.51    1.67 
  -7  -5  -6   50.70    1.81 
  -7   5  -6   50.10    1.89 
  -7   5  -6   54.03    1.95 
   8  -5   6    1.70    0.24 
  -8  -5  -6    1.34    0.26 
  -8  -5  -6    1.94    0.28 
  -8   5  -6    1.77    0.32 
  -8   5  -6    1.54    0.30 
   8   5   6    1.75    0.14 
  -9  -5  -6   79.00    2.65 
   9  -5   6   77.06    2.58 
  -9  -5  -6   83.44    2.77 
  -9   5  -6   77.77    2.83 
   9   5   6   80.47    2.45 
 -10  -5  -6    5.68    0.50 
 -10  -5  -6    5.89    0.47 
  10  -5   6    5.99    0.45 
 -10   5  -6    5.53    0.60 
  10   5   6    6.34    0.31 
 -11  -5  -6   -0.09    0.13 
  11  -5   6    0.20    0.17 
 -11  -5  -6    0.03    0.16 
  11   5   6    0.15    0.09 
 -12  -5  -6    6.10    0.58 
  12  -5   6    6.11    0.50 
  12   5   6    6.31    0.32 
  13  -5   6   10.26    0.68 
 -13  -5  -6    9.87    0.70 
 -14  -5  -6    4.98    0.58 
  14  -5   6    5.07    0.55 
  15  -5   6    1.14    0.32 
 -15  -5  -6    0.77    0.28 
 -15  -6   6    1.07    0.31 
  15  -6  -6    1.70    0.37 
 -14  -6   6   11.63    0.75 
  14  -6  -6   12.75    0.82 
 -14   6   6   11.28    0.85 
  13  -6  -6    0.02    0.22 
 -13  -6   6    0.35    0.20 
 -13   6   6   -0.15    0.18 
 -12  -6   6    9.01    0.56 
  12  -6  -6    7.80    0.62 
 -12   6   6    7.81    0.77 
 -11  -6   6    0.02    0.11 
  11  -6  -6    0.37    0.20 
 -11   6   6   -0.04    0.15 
  10  -6  -6   20.55    0.95 
 -10  -6   6   19.28    0.82 
 -10   6   6   19.74    1.08 
   9  -6  -6    0.11    0.16 
  -9  -6   6    0.25    0.11 
  -9   6   6    0.30    0.21 
  -8  -6   6    0.56    0.12 
   8  -6  -6    0.85    0.20 
  -8  -6   6    0.65    0.22 
  -8   6   6    0.75    0.26 
   7  -6  -6    3.82    0.37 
  -7  -6   6    3.00    0.16 
  -7  -6   6    2.61    0.40 
  -7   6   6    3.82    0.49 
  -6  -6   6   31.36    1.40 
   6  -6  -6   32.02    1.21 
  -6   6   6   34.82    1.47 
  -5  -6   6    0.34    0.17 
   5  -6  -6    0.43    0.15 
   5   6  -6    0.26    0.10 
  -5   6   6    0.52    0.21 
  -4  -6   6   50.85    1.91 
   4  -6  -6   49.88    1.70 
  -4   6   6   51.78    1.98 
   4   6  -6   50.83    1.67 
  -3  -6   6    0.83    0.22 
   3  -6  -6    0.75    0.16 
   3   6  -6    0.38    0.13 
  -3   6   6    0.75    0.24 
  -2  -6   6  149.99    4.76 
   2  -6  -6  152.74    4.52 
  -2   6   6  148.44    4.83 
   2   6  -6  152.32    4.57 
   1  -6  -6   -0.14    0.08 
  -1  -6   6    0.10    0.10 
  -1   6   6    0.09    0.16 
   1   6  -6    0.00    0.10 
   0  -6   6    6.33    0.44 
   0  -6  -6    6.05    0.37 
   0   6   6    5.90    0.50 
   0   6  -6    7.08    0.43 
  -1  -6  -6    0.88    0.17 
  -1   6  -6    1.14    0.22 
   1   6   6    1.46    0.30 
  -1   6  -6    1.34    0.24 
  -2  -6  -6   21.06    0.83 
   2   6   6   21.38    1.03 
  -2   6  -6   20.97    0.94 
  -2   6  -6   21.44    0.94 
  -3  -6  -6    1.24    0.20 
  -3   6  -6    1.11    0.23 
   3   6   6    1.30    0.27 
  -3   6  -6    0.86    0.22 
  -4  -6  -6  114.93    3.49 
   4   6   6  120.50    3.77 
  -4   6  -6  108.19    3.67 
  -4   6  -6  108.46    3.63 
  -5  -6  -6    1.19    0.21 
  -5   6  -6    0.64    0.21 
  -5   6  -6    1.17    0.25 
  -6  -6  -6   10.36    0.58 
   6  -6   6   11.48    0.41 
  -6   6  -6   11.42    0.69 
  -6   6  -6   11.00    0.68 
  -7  -6  -6    0.32    0.15 
   7  -6   6    0.46    0.12 
  -7   6  -6    0.46    0.19 
  -7   6  -6    0.35    0.19 
   8  -6   6   41.47    1.45 
  -8  -6  -6   41.24    1.54 
  -8   6  -6   40.69    1.69 
  -8   6  -6   42.18    1.70 
  -9  -6  -6    0.83    0.22 
   9  -6   6    1.06    0.23 
  -9   6  -6    0.74    0.26 
  -9   6  -6    1.32    0.30 
 -10  -6  -6    1.69    0.32 
  10  -6   6    1.23    0.26 
 -10   6  -6    1.90    0.37 
 -11  -6  -6    5.83    0.56 
  11  -6   6    5.76    0.48 
  12  -6   6   19.29    0.95 
 -12  -6  -6   18.80    0.99 
 -13  -6  -6    0.37    0.24 
  13  -6   6    0.24    0.21 
  14  -6   6    0.81    0.27 
 -14  -6  -6    0.91    0.30 
 -14  -7   6    0.07    0.18 
  14  -7  -6   -0.17    0.21 
 -14   7   6   -0.07    0.17 
  13  -7  -6    0.59    0.28 
 -13  -7   6    0.42    0.20 
 -13   7   6    0.14    0.27 
 -12  -7   6    3.53    0.40 
  12  -7  -6    2.87    0.44 
 -12   7   6    3.70    0.57 
 -11  -7   6    1.45    0.24 
  11  -7  -6    1.22    0.28 
 -11   7   6    0.67    0.29 
 -10  -7   6    7.50    0.45 
  10  -7  -6    7.01    0.54 
 -10   7   6    7.72    0.78 
   9  -7  -6   10.89    0.65 
  -9  -7   6   10.83    0.51 
  -9   7   6   10.59    0.79 
   8  -7  -6    9.80    0.60 
  -8  -7   6   10.36    0.44 
  -8   7   6   10.64    0.78 
  -7  -7   6    0.59    0.24 
   7  -7  -6    0.48    0.18 
  -7   7   6    0.40    0.24 
  -6  -7   6    1.48    0.31 
   6  -7  -6    1.07    0.22 
  -6   7   6    1.45    0.34 
   5  -7  -6    0.22    0.14 
  -5  -7   6    0.34    0.20 
  -5   7   6    0.17    0.17 
   4  -7  -6    0.11    0.12 
  -4  -7   6    0.36    0.17 
   4   7  -6    0.05    0.11 
  -4   7   6    0.19    0.18 
  -3  -7   6    0.53    0.20 
   3  -7  -6    0.38    0.14 
  -3   7   6    0.17    0.17 
   3   7  -6    0.36    0.14 
  -2  -7   6   14.06    0.76 
   2  -7  -6   14.37    0.64 
  -2   7   6   14.29    0.86 
   2   7  -6   14.25    0.68 
   1  -7  -6    0.29    0.12 
  -1  -7   6    0.20    0.13 
   1   7  -6    0.20    0.13 
  -1   7   6    0.58    0.24 
   0  -7   6    0.36    0.14 
   0  -7  -6    0.41    0.13 
   0   7   6    0.24    0.18 
   0   7  -6    0.34    0.15 
  -1  -7  -6    5.73    0.37 
   1  -7   6    5.65    0.44 
   1   7   6    6.46    0.63 
  -1   7  -6    6.92    0.48 
  -2  -7  -6    6.80    0.41 
  -2   7  -6    7.55    0.51 
   2   7   6    6.09    0.53 
  -2   7  -6    7.53    0.52 
  -3  -7  -6    6.78    0.42 
  -3   7  -6    6.47    0.49 
  -3   7  -6    5.84    0.47 
   3   7   6    6.75    0.54 
  -4  -7  -6   47.75    1.64 
  -4   7  -6   46.65    1.78 
   4   7   6   46.28    1.84 
  -4   7  -6   47.30    1.80 
  -5  -7  -6    0.80    0.19 
   5   7   6    0.78    0.25 
  -5   7  -6    0.69    0.22 
  -5   7  -6    0.96    0.26 
  -6  -7  -6   -0.01    0.12 
  -6   7  -6    0.01    0.14 
  -6   7  -6    0.19    0.17 
   6   7   6    0.20    0.15 
  -7  -7  -6    1.48    0.26 
   7  -7   6    1.36    0.17 
   7   7   6    1.48    0.30 
  -7   7  -6    1.33    0.31 
  -7   7  -6    1.50    0.31 
   8  -7   6   10.03    0.51 
  -8  -7  -6    9.55    0.61 
  -8   7  -6   10.75    0.74 
   8   7   6   10.34    0.67 
  -8   7  -6    9.67    0.69 
   9  -7   6   17.07    0.79 
  -9  -7  -6   17.24    0.88 
  -9   7  -6   17.42    1.00 
 -10  -7  -6    6.52    0.60 
  10  -7   6    6.36    0.49 
 -10   7  -6    5.54    0.65 
  11  -7   6    5.51    0.53 
 -11  -7  -6    5.98    0.59 
 -12  -7  -6    4.19    0.51 
  12  -7   6    4.40    0.50 
 -13  -7  -6    1.53    0.36 
  13  -7   6    1.30    0.31 
 -12  -8   6    0.41    0.19 
  12  -8  -6    1.16    0.32 
 -12   8   6    0.63    0.33 
  11  -8  -6   27.25    1.25 
 -11  -8   6   25.97    1.10 
 -11   8   6   28.85    1.49 
 -10  -8   6    4.14    0.34 
  10  -8  -6    3.36    0.44 
 -10   8   6    4.42    0.64 
  -9  -8   6   18.29    0.73 
   9  -8  -6   17.23    0.88 
  -9   8   6   19.18    1.17 
   8  -8  -6    1.09    0.26 
  -8   8   6    0.91    0.34 
   7  -8  -6   22.30    0.98 
  -7   8   6   21.10    1.22 
  -6  -8   6    0.60    0.23 
   6  -8  -6    0.07    0.16 
  -6   8   6    0.18    0.24 
   5  -8  -6   31.54    1.19 
  -5  -8   6   31.16    1.41 
  -5   8   6   28.17    1.46 
  -4  -8   6    0.82    0.26 
   4  -8  -6    0.84    0.20 
  -4   8   6    0.87    0.30 
   3  -8  -6    2.24    0.28 
  -3  -8   6    3.16    0.42 
  -3   8   6    2.54    0.44 
   3   8  -6    2.81    0.33 
  -2  -8   6    0.01    0.15 
   2  -8  -6    0.37    0.15 
  -2   8   6    0.62    0.26 
   2   8  -6    0.28    0.15 
  -1  -8   6   82.95    2.86 
   1  -8  -6   81.76    2.63 
  -1   8   6   83.06    3.01 
   1   8  -6   82.71    2.75 
   0  -8  -6   25.51    1.00 
   0  -8   6   25.62    1.14 
   0   8   6   26.08    1.28 
   0   8  -6   24.77    1.10 
  -1  -8  -6    0.35    0.15 
   1  -8   6    0.13    0.15 
  -1   8  -6    0.33    0.19 
   1   8   6    0.57    0.23 
  -2  -8  -6    2.46    0.29 
   2  -8   6    1.82    0.31 
   2   8   6    2.54    0.42 
  -2   8  -6    2.28    0.37 
  -3  -8  -6  113.93    3.55 
   3   8   6  113.12    3.85 
  -3   8  -6  111.50    3.74 
  -3   8  -6  116.72    3.77 
  -4  -8  -6    7.78    0.50 
  -4   8  -6    8.42    0.61 
  -4   8  -6    7.54    0.56 
   4   8   6    7.85    0.62 
  -5  -8  -6    0.44    0.17 
   5   8   6    0.73    0.25 
  -5   8  -6    0.60    0.22 
  -5   8  -6    0.62    0.23 
  -6  -8  -6    0.30    0.17 
  -6   8  -6    0.06    0.16 
  -6   8  -6    0.35    0.22 
   6   8   6    0.47    0.22 
   7  -8   6   38.08    1.24 
  -7  -8  -6   37.11    1.46 
  -7   8  -6   37.92    1.65 
   7   8   6   36.19    1.56 
   8  -8   6    1.11    0.19 
  -8  -8  -6    0.76    0.23 
  -8   8  -6    0.89    0.29 
  -9  -8  -6    7.05    0.55 
   9  -8   6    6.49    0.46 
  -9   8  -6    7.74    0.77 
 -10  -8  -6    7.27    0.59 
  10  -8   6    6.31    0.51 
 -10   8  -6    7.24    0.77 
  11  -8   6   13.68    0.80 
 -11  -8  -6   13.49    0.84 
 -11   8  -6   15.12    1.01 
 -12  -8  -6    0.24    0.23 
  12  -8   6    0.47    0.24 
  11  -9  -6    5.87    0.61 
 -11  -9   6    5.67    0.44 
  10  -9  -6    1.50    0.33 
 -10  -9   6    1.75    0.26 
 -10   9   6    1.36    0.40 
  -9  -9   6    0.90    0.17 
  -9   9   6    1.40    0.44 
   8  -9  -6   21.98    1.06 
  -8   9   6   25.28    1.41 
   7  -9  -6    2.05    0.33 
  -7   9   6    1.47    0.41 
   6  -9  -6    0.58    0.22 
  -6   9   6    1.17    0.37 
   5  -9  -6    0.44    0.19 
  -5   9   6    0.69    0.33 
   4  -9  -6    2.73    0.33 
  -4   9   6    2.68    0.48 
   3  -9  -6    4.22    0.40 
  -3   9   6    5.72    0.70 
   2  -9  -6   20.19    0.87 
  -2   9   6   20.28    1.16 
   2   9  -6   18.73    0.92 
   1  -9  -6   11.88    0.63 
   1   9  -6   13.61    0.74 
  -1   9   6   11.12    0.84 
   0  -9  -6    8.01    0.50 
   0   9  -6    8.36    0.59 
   0   9   6    8.46    0.70 
  -1  -9  -6    3.09    0.34 
   1   9   6    3.36    0.51 
  -1   9  -6    4.16    0.47 
  -2  -9  -6   22.47    0.95 
  -2   9  -6   21.73    1.09 
   2   9   6   23.50    1.22 
  -3  -9  -6    3.53    0.37 
   3   9   6    2.20    0.40 
  -3   9  -6    3.14    0.45 
  -4  -9  -6    5.65    0.45 
   4   9   6    7.24    0.71 
  -4   9  -6    6.47    0.65 
  -5  -9  -6    1.38    0.27 
  -5   9  -6    0.91    0.31 
   5   9   6    1.27    0.32 
  -6  -9  -6    5.43    0.46 
  -6   9  -6    6.21    0.68 
   6   9   6    5.49    0.59 
  -7  -9  -6    0.30    0.20 
  -7   9  -6    0.31    0.24 
  -8  -9  -6    0.57    0.23 
   8  -9   6    0.59    0.16 
  -8   9  -6    0.85    0.31 
  -9  -9  -6   -0.10    0.17 
   9  -9   6    0.23    0.16 
  -9   9  -6    0.23    0.30 
  10  -9   6    8.63    0.59 
 -10  -9  -6    7.99    0.65 
   8 -10  -6    0.15    0.20 
   7 -10  -6    1.69    0.33 
   6 -10  -6    2.80    0.38 
  -6  10   6    2.64    0.54 
   5 -10  -6    4.54    0.46 
  -5  10   6    4.04    0.64 
   4 -10  -6    0.37    0.19 
  -4  10   6    0.43    0.29 
   3 -10  -6   18.46    0.87 
  -3  10   6   17.29    1.14 
   2 -10  -6    7.87    0.53 
  -2  10   6    7.65    0.83 
   1 -10  -6    1.92    0.30 
   1  10  -6    1.31    0.29 
  -1  10   6    1.44    0.41 
   0 -10  -6    3.29    0.38 
   0  10  -6    2.61    0.40 
   0  10   6    3.59    0.57 
  -1 -10  -6    5.57    0.45 
  -1  10  -6    5.28    0.59 
   1  10   6    5.56    0.68 
  -2 -10  -6    6.20    0.48 
   2  10   6    6.93    0.75 
  -2  10  -6    6.32    0.65 
  -3 -10  -6    0.26    0.17 
   3  10   6    0.78    0.27 
  -3  10  -6    0.17    0.20 
  -4 -10  -6   16.31    0.82 
  -4  10  -6   15.17    0.94 
   4  10   6   14.56    0.95 
  -5 -10  -6    8.84    0.60 
   5  10   6    8.11    0.69 
  -5  10  -6    8.27    0.81 
  -6 -10  -6   24.18    1.14 
  -6  10  -6   27.26    1.39 
  -7 -10  -6    9.00    0.65 
   4 -11  -6    3.85    0.45 
   3 -11  -6   31.23    1.31 
   2 -11  -6    0.82    0.25 
   1 -11  -6    3.64    0.43 
  -1  11   6    3.44    0.61 
   0 -11  -6    0.76    0.24 
   0  11   6    1.12    0.37 
  -1 -11  -6   73.31    2.47 
  -1  11  -6   69.00    2.64 
   1  11   6   70.84    2.84 
  -2 -11  -6   -0.04    0.19 
   2  11   6    0.51    0.28 
  -2  11  -6    0.02    0.24 
  -3 -11  -6    0.53    0.23 
  -3  11  -6    0.77    0.31 
   3  11   6    0.43    0.29 
  18   0  -7   -0.03    0.19 
  17   0  -7    0.47    0.25 
  16   0  -7    0.16    0.20 
  15   0  -7    4.71    0.48 
 -15   0   7    4.16    0.50 
  14   0  -7    0.48    0.21 
 -14   0   7   -0.11    0.14 
  13   0  -7   38.16    1.47 
 -13   0   7   36.20    1.49 
 -12   0   7    0.01    0.15 
  12   0  -7    0.14    0.15 
 -12   0   7    0.03    0.11 
 -11   0   7    3.68    0.47 
 -11   0   7    3.89    0.40 
  11   0  -7    4.02    0.40 
  10   0  -7    0.03    0.14 
 -10   0   7    0.25    0.15 
 -10   0   7    0.03    0.11 
   9   0  -7  105.78    3.30 
  -9   0   7  100.77    3.22 
  -9   0   7   99.63    3.09 
  -9   0   7  102.61    3.42 
   9   0  -7  104.27    3.13 
  -8   0   7    0.12    0.07 
  -8   0   7    0.12    0.12 
   8   0  -7   -0.14    0.11 
   8   0  -7   -0.03    0.08 
  -8   0   7    0.09    0.10 
  -7   0   7    9.64    0.43 
  -7   0   7    9.38    0.55 
   7   0  -7    9.81    0.44 
   7   0  -7    9.56    0.50 
  -7   0   7    9.32    0.48 
  -6   0   7    0.13    0.09 
  -6   0   7    0.11    0.11 
   6   0  -7    0.03    0.09 
   6   0  -7    0.19    0.12 
  -6   0   7    0.32    0.09 
   6   0  -7   -0.04    0.07 
   5   0  -7  134.02    4.15 
  -5   0   7  126.78    3.97 
   5   0  -7  139.08    3.93 
  -5   0   7  133.74    4.16 
  -5   0   7  132.09    4.12 
  -4   0   7    0.02    0.07 
   4   0  -7    0.00    0.07 
  -4   0   7    0.01    0.07 
   4   0  -7    0.07    0.06 
  -4   0   7    0.05    0.08 
  -3   0   7   70.84    2.21 
  -3   0   7   74.51    2.32 
   3   0  -7   73.86    2.19 
  -3   0   7   70.03    2.32 
  -3   0   7   73.11    2.29 
  -2   0   7    0.00    0.05 
  -2   0   7    0.08    0.07 
  -2   0   7   -0.06    0.05 
  -2   0   7    0.19    0.06 
   2   0  -7    0.05    0.05 
  -1   0   7    1.77    0.14 
   1   0  -7    1.68    0.13 
  -1   0   7    1.62    0.18 
  -1   0   7    1.75    0.15 
   1   0  -7    1.70    0.19 
   0   0   7    0.06    0.08 
   0   0   7    0.23    0.07 
   0   0  -7   -0.01    0.07 
   0   0   7    0.02    0.05 
   0   0  -7    0.14    0.05 
   1   0   7  820.02   26.24 
  -1   0  -7  897.94   24.83 
   1   0   7  799.65   26.32 
   1   0   7  779.76   25.09 
  -1   0  -7  888.02   24.55 
  -2   0  -7   -0.08    0.08 
   2   0   7   -0.14    0.07 
  -2   0  -7   -0.15    0.05 
   2   0   7   -0.08    0.07 
   2   0   7   -0.07    0.06 
   3   0   7   95.20    2.92 
  -3   0  -7   95.10    3.08 
   3   0   7   95.75    2.92 
   3   0   7  100.08    3.04 
   3   0   7   99.13    3.09 
  -3   0  -7  100.98    2.90 
   4   0   7    0.20    0.08 
   4   0   7    0.13    0.09 
   4   0   7    0.00    0.08 
   4   0   7    0.23    0.09 
  -4   0  -7    0.03    0.08 
  -4   0  -7    0.02    0.06 
   5   0   7  399.77   11.51 
  -5   0  -7  381.14   11.10 
   5   0   7  375.58   11.54 
   5   0   7  385.47   11.16 
  -5   0  -7  392.51   11.52 
  -6   0  -7    0.15    0.11 
   6   0   7   -0.01    0.10 
  -6   0  -7    0.02    0.07 
   6   0   7    0.13    0.09 
  -7   0  -7    1.16    0.17 
   7   0   7    1.11    0.18 
   7   0   7    1.29    0.21 
  -7   0  -7    0.63    0.20 
  -8   0  -7    0.18    0.16 
   8   0   7    0.09    0.12 
   8   0   7    0.01    0.12 
  -8   0  -7    0.13    0.10 
   9   0   7  123.63    3.89 
   9   0   7  120.98    3.73 
  -9   0  -7  124.05    3.99 
  -9   0  -7  114.48    3.67 
  10   0   7    0.09    0.14 
 -10   0  -7   -0.11    0.10 
  10   0   7    0.06    0.15 
 -11   0  -7   84.72    3.07 
  11   0   7   86.55    2.84 
  11   0   7   88.90    2.98 
  12   0   7    0.01    0.19 
  12   0   7    0.04    0.16 
  13   0   7   51.59    1.92 
  13   0   7   53.10    1.93 
  13   0   7   52.48    2.03 
  14   0   7   -0.08    0.20 
  15   0   7   56.15    2.23 
  16   0   7   -0.11    0.22 
  17   0   7    7.73    0.80 
  18  -1  -7    1.31    0.34 
  18   1  -7    1.00    0.24 
  17  -1  -7   26.72    1.24 
  17   1  -7   25.03    1.07 
 -16  -1   7    2.71    0.43 
  16  -1  -7    2.48    0.41 
  16   1  -7    2.49    0.34 
  15  -1  -7    1.33    0.31 
 -15  -1   7    1.39    0.32 
  15   1  -7    1.31    0.26 
 -14  -1   7    6.64    0.54 
  14  -1  -7    6.59    0.54 
  14   1  -7    5.13    0.43 
  13  -1  -7   62.67    2.42 
 -13  -1   7   70.29    2.44 
 -13   1   7   69.49    2.65 
 -13   1   7   68.82    2.42 
  13   1  -7   75.48    2.37 
 -12  -1   7   21.29    1.10 
 -12  -1   7   19.42    0.93 
  12  -1  -7   21.76    0.97 
  12   1  -7   20.99    0.87 
 -12   1   7   17.50    0.90 
 -12   1   7   17.77    1.02 
  11  -1  -7   21.40    0.98 
 -11  -1   7   21.74    1.09 
  11  -1  -7   21.35    0.87 
 -11  -1   7   22.23    0.95 
 -11   1   7   18.28    1.01 
 -11   1   7   20.43    0.93 
  11   1  -7   19.81    0.86 
  10  -1  -7   67.94    2.30 
  10  -1  -7   67.88    2.16 
 -10  -1   7   63.95    2.20 
 -10  -1   7   66.72    2.41 
 -10   1   7   65.11    2.22 
 -10   1   7   65.12    2.13 
 -10   1   7   60.21    2.34 
  10   1  -7   68.76    2.19 
  -9  -1   7   75.35    2.60 
   9  -1  -7   76.51    2.36 
   9  -1  -7   71.15    2.47 
  -9  -1   7   72.92    2.39 
  -9   1   7   72.15    2.41 
  -9   1   7   72.25    2.55 
   9   1  -7   72.13    2.38 
  -9   1   7   75.32    2.35 
  -8  -1   7    0.65    0.09 
  -8  -1   7    0.43    0.16 
  -8  -1   7    0.56    0.14 
   8  -1  -7    0.71    0.16 
  -8   1   7    0.57    0.17 
  -8   1   7    0.58    0.14 
  -8   1   7    0.41    0.13 
   8   1  -7    0.65    0.14 
  -7  -1   7  145.12    4.23 
  -7  -1   7  143.71    4.58 
   7  -1  -7  152.32    4.53 
  -7  -1   7  145.51    4.34 
   7  -1  -7  142.96    4.34 
  -7   1   7  142.84    4.53 
   7   1  -7  147.86    4.39 
  -7   1   7  142.05    4.37 
   7   1  -7  134.72    4.39 
  -7   1   7  150.16    4.37 
   6  -1  -7   10.29    0.49 
  -6  -1   7   10.29    0.58 
   6  -1  -7   10.90    0.55 
  -6  -1   7   10.77    0.48 
  -6  -1   7   11.30    0.52 
  -6   1   7   10.14    0.50 
  -6   1   7   10.18    0.54 
  -6   1   7    9.49    0.48 
   6   1  -7    9.37    0.43 
   6   1  -7   10.47    0.42 
  -5  -1   7   38.74    1.44 
   5  -1  -7   41.02    1.31 
  -5  -1   7   42.81    1.29 
  -5  -1   7   38.41    1.33 
   5  -1  -7   38.36    1.37 
   5   1  -7   37.61    1.24 
   5   1  -7   34.00    1.24 
   5   1  -7   37.39    1.43 
  -5   1   7   40.23    1.39 
  -5   1   7   38.69    1.32 
  -5   1   7   39.29    1.35 
   4  -1  -7   40.13    1.38 
  -4  -1   7   38.63    1.42 
  -4  -1   7   40.45    1.32 
   4  -1  -7   39.83    1.31 
  -4   1   7   41.48    1.40 
  -4   1   7   41.66    1.40 
   4   1  -7   34.41    1.23 
   4   1  -7   41.03    1.45 
  -4   1   7   41.15    1.35 
   4   1  -7   41.07    1.24 
  -3  -1   7  172.34    5.22 
  -3  -1   7  171.45    5.16 
  -3  -1   7  165.12    5.24 
   3  -1  -7  166.44    5.03 
  -3  -1   7  176.29    4.98 
  -3   1   7  170.78    5.17 
  -3   1   7  185.37    5.27 
  -3   1   7  166.56    5.07 
  -3   1   7  174.02    5.18 
  -2  -1   7   22.45    0.75 
  -2  -1   7   22.55    0.85 
  -2  -1   7   21.93    0.72 
  -2  -1   7   21.86    0.87 
  -2   1   7   22.35    0.81 
  -2   1   7   21.77    0.82 
  -2   1   7   21.35    0.79 
  -1  -1   7    1.49    0.20 
  -1  -1   7    1.00    0.10 
   1  -1  -7    1.18    0.14 
   1  -1  -7    1.93    0.15 
  -1  -1   7    1.18    0.12 
  -1   1   7    1.34    0.16 
   1   1  -7    1.05    0.17 
  -1   1   7    1.00    0.14 
  -1   1   7    1.18    0.15 
   0  -1  -7  111.37    3.30 
   0  -1  -7  109.06    3.21 
   0  -1   7   96.11    3.19 
   0  -1   7  105.47    3.37 
   0  -1   7  115.65    3.28 
   0  -1   7  105.54    3.14 
   0  -1   7  107.65    3.15 
   0   1   7  105.04    3.32 
   0   1   7  109.37    3.21 
   0   1   7  111.11    3.31 
   0   1  -7  111.13    3.36 
  -1  -1  -7  167.30    5.05 
   1  -1   7  166.62    4.86 
  -1  -1  -7  172.07    4.92 
   1  -1   7  169.52    5.13 
   1  -1   7  171.03    5.04 
  -1   1  -7  171.34    5.12 
   1   1   7  163.18    4.91 
   1   1   7  168.88    5.09 
   1   1   7  166.55    5.06 
  -2  -1  -7   58.33    1.92 
   2  -1   7   60.67    2.00 
  -2  -1  -7   59.38    1.85 
   2  -1   7   60.15    1.88 
   2  -1   7   59.01    1.80 
   2   1   7   57.03    1.84 
   2   1   7   60.32    1.92 
   2   1   7   60.79    1.94 
  -2   1  -7   60.67    1.99 
  -3  -1  -7   82.76    2.64 
   3  -1   7   81.13    2.58 
  -3  -1  -7   86.78    2.54 
   3  -1   7   83.06    2.70 
   3  -1   7   80.33    2.48 
  -3   1  -7   83.42    2.69 
   3   1   7   82.22    2.52 
   3   1   7   83.26    2.62 
   3   1   7   86.48    2.65 
  -4  -1  -7   43.84    1.46 
   4  -1   7   43.02    1.48 
  -4  -1  -7   45.69    1.56 
   4  -1   7   45.18    1.59 
   4  -1   7   43.30    1.42 
   4   1   7   44.68    1.45 
  -4   1  -7   44.61    1.59 
   4   1   7   45.31    1.51 
   4   1   7   46.36    1.56 
  -5  -1  -7   45.02    1.58 
   5  -1   7   43.27    1.43 
   5  -1   7   45.82    1.50 
  -5  -1  -7   43.52    1.46 
   5   1   7   43.64    1.55 
   5   1   7   43.18    1.45 
   5   1   7   42.68    1.50 
  -5   1  -7   45.83    1.62 
   6  -1   7   17.11    0.67 
   6  -1   7   15.89    0.70 
  -6  -1  -7   15.73    0.67 
  -6  -1  -7   16.36    0.77 
   6   1   7   16.00    0.67 
  -6   1  -7   16.39    0.80 
   6   1   7   17.21    0.72 
   7  -1   7   39.87    1.41 
  -7  -1  -7   41.12    1.56 
  -7  -1  -7   41.70    1.43 
   7  -1   7   42.19    1.49 
  -7   1  -7   43.96    1.62 
  -7   1  -7   40.35    1.31 
   7   1   7   42.73    1.49 
   7   1   7   40.54    1.42 
   8  -1   7    8.26    0.50 
  -8  -1  -7    7.63    0.45 
   8  -1   7    8.08    0.47 
  -8  -1  -7    8.26    0.55 
  -8   1  -7    8.62    0.57 
   8   1   7    8.77    0.51 
   8   1   7    8.98    0.48 
   9  -1   7    8.69    0.51 
   9  -1   7    8.63    0.55 
  -9  -1  -7    8.95    0.60 
  -9  -1  -7    8.67    0.49 
   9   1   7    8.68    0.50 
   9   1   7    8.78    0.55 
  -9   1  -7    9.05    0.62 
 -10  -1  -7    0.90    0.24 
  10  -1   7    0.64    0.19 
  10  -1   7    0.96    0.24 
 -10  -1  -7    0.79    0.18 
  10   1   7    0.90    0.23 
  10   1   7    1.37    0.24 
 -10   1  -7    0.86    0.24 
  11  -1   7   33.85    1.36 
  11  -1   7   35.82    1.45 
 -11  -1  -7   36.41    1.55 
  11   1   7   35.36    1.44 
 -11   1  -7   34.71    1.55 
  11   1   7   35.52    1.36 
  12  -1   7   52.22    2.02 
  12  -1   7   51.86    1.92 
  12   1   7   53.94    2.02 
  12   1   7   53.83    1.90 
  13  -1   7    1.05    0.27 
  13  -1   7    1.55    0.35 
  13   1   7    1.02    0.30 
  14  -1   7    0.22    0.24 
  14  -1   7    0.17    0.19 
  14   1   7    0.23    0.24 
  15  -1   7    0.14    0.21 
  15  -1   7    0.45    0.25 
  15   1   7    0.47    0.27 
  16  -1   7   12.89    0.91 
  16   1   7   12.73    0.87 
  17  -1   7    3.08    0.54 
  17   1   7    3.33    0.51 
 -17  -2   7    0.06    0.20 
  17  -2  -7   -0.06    0.23 
  16  -2  -7   18.51    1.02 
 -16  -2   7   19.98    1.06 
  15  -2  -7   40.63    1.67 
 -15  -2   7   39.80    1.67 
  15   2  -7   40.55    1.34 
 -14  -2   7    1.60    0.31 
  14  -2  -7    1.13    0.31 
  14   2  -7    1.27    0.17 
  13  -2  -7   13.28    0.81 
 -13  -2   7   14.35    0.79 
  13   2  -7   14.63    0.58 
 -12  -2   7   10.93    0.63 
  12  -2  -7    9.89    0.66 
  12  -2  -7   10.88    0.60 
 -12   2   7    9.48    0.70 
  12   2  -7   10.63    0.45 
  11  -2  -7  159.46    4.74 
 -11  -2   7  154.90    4.76 
  11  -2  -7  167.01    4.97 
 -11  -2   7  157.51    5.08 
  11   2  -7  155.87    4.64 
 -11   2   7  148.41    4.76 
 -11   2   7  138.92    4.96 
 -11   2   7  155.12    4.76 
 -10  -2   7   25.49    1.21 
 -10  -2   7   26.64    1.05 
  10  -2  -7   27.33    1.06 
  10   2  -7   25.43    0.84 
 -10   2   7   26.22    1.07 
 -10   2   7   24.51    1.15 
 -10   2   7   26.63    1.05 
   9  -2  -7    7.34    0.46 
  -9  -2   7    6.76    0.41 
  -9  -2   7    6.71    0.53 
  -9   2   7    6.49    0.43 
  -9   2   7    6.10    0.48 
  -9   2   7    7.54    0.45 
   8  -2  -7   41.75    1.47 
  -8  -2   7   42.73    1.43 
   8  -2  -7   41.90    1.53 
  -8  -2   7   41.97    1.62 
  -8   2   7   42.43    1.49 
  -8   2   7   39.60    1.53 
  -8   2   7   39.04    1.45 
   7  -2  -7    6.47    0.41 
  -7  -2   7    7.00    0.24 
   7  -2  -7    7.44    0.43 
  -7  -2   7    7.23    0.41 
  -7  -2   7    6.46    0.48 
  -7  -2   7    7.40    0.39 
  -7  -2   7    6.63    0.24 
  -7   2   7    8.06    0.45 
  -7   2   7    6.67    0.43 
  -7   2   7    8.73    0.45 
  -6  -2   7   22.05    0.81 
  -6  -2   7   20.57    0.94 
   6  -2  -7   21.30    0.84 
  -6  -2   7   18.86    0.66 
  -6  -2   7   20.06    0.75 
   6  -2  -7   21.73    0.82 
  -6   2   7   20.05    0.81 
  -6   2   7   18.87    0.83 
  -6   2   7   21.60    0.86 
  -5  -2   7  250.12    7.39 
  -5  -2   7  252.89    7.53 
   5  -2  -7  244.18    7.22 
   5  -2  -7  250.66    7.39 
  -5   2   7  251.97    7.34 
  -5   2   7  241.13    7.23 
  -5   2   7  241.86    7.39 
  -4  -2   7   78.02    2.50 
  -4  -2   7   74.26    2.23 
   4  -2  -7   74.27    2.37 
  -4  -2   7   75.99    2.32 
   4  -2  -7   73.10    2.33 
  -4  -2   7   77.23    2.24 
  -4   2   7   73.11    2.35 
   4   2  -7   75.19    2.52 
  -4   2   7   77.98    2.39 
  -3  -2   7   13.14    0.65 
   3  -2  -7   14.56    0.57 
  -3  -2   7   13.87    0.46 
  -3  -2   7   12.53    0.62 
  -3  -2   7   13.94    0.45 
  -3   2   7   14.46    0.62 
  -3   2   7   13.76    0.56 
  -3   2   7   12.08    0.56 
  -3   2   7   13.58    0.55 
  -2  -2   7   22.78    0.92 
  -2  -2   7   22.89    0.68 
  -2  -2   7   20.51    0.88 
   2  -2  -7   23.65    0.83 
  -2  -2   7   23.07    0.68 
  -2   2   7   23.48    0.85 
  -2   2   7   23.79    0.89 
  -2   2   7   23.56    0.80 
  -2   2   7   22.79    0.80 
   1  -2  -7  233.78    6.93 
  -1   2   7  236.29    7.03 
   1   2  -7  233.28    7.15 
  -1   2   7  240.38    7.03 
  -1   2   7  242.50    7.19 
  -1   2   7  245.05    6.95 
   0  -2  -7    0.15    0.09 
   0  -2   7    0.10    0.09 
   0  -2  -7    0.30    0.08 
   0   2   7    0.23    0.09 
   0   2   7    0.07    0.08 
   0   2  -7    0.19    0.10 
   0   2   7    0.18    0.07 
   1  -2   7    6.27    0.22 
  -1  -2  -7    6.76    0.35 
   1  -2   7    6.66    0.23 
   1  -2   7    6.53    0.40 
  -1  -2  -7    6.30    0.32 
   1   2   7    6.98    0.34 
   1   2   7    6.30    0.32 
   1   2   7    6.67    0.35 
  -1   2  -7    6.75    0.40 
  -2  -2  -7   37.03    1.26 
   2  -2   7   37.82    1.37 
   2  -2   7   36.16    1.13 
   2  -2   7   38.09    1.14 
  -2  -2  -7   39.32    1.26 
   2   2   7   36.64    1.26 
  -2   2  -7   36.80    1.35 
   2   2   7   36.66    1.28 
   2   2   7   37.08    1.23 
  -3  -2  -7   10.88    0.51 
  -3  -2  -7   11.48    0.51 
   3  -2   7   11.58    0.43 
   3  -2   7   10.62    0.42 
   3  -2   7   11.50    0.46 
   3  -2   7   10.59    0.57 
   3   2   7   11.76    0.51 
  -3   2  -7   13.05    0.61 
   3   2   7   11.36    0.49 
   3   2   7   11.37    0.51 
   4  -2   7   15.14    0.61 
  -4  -2  -7   15.14    0.64 
  -4  -2  -7   15.89    0.68 
   4  -2   7   15.65    0.57 
  -4   2  -7   16.16    0.74 
   4   2   7   15.60    0.62 
   4   2   7   14.95    0.64 
   4   2   7   14.62    0.65 
  -5  -2  -7   83.12    2.65 
   5  -2   7   85.29    2.58 
   5  -2   7   88.39    2.70 
  -5  -2  -7   86.03    2.76 
   5   2   7   85.14    2.61 
  -5   2  -7   81.96    2.81 
   5   2   7   81.02    2.70 
   5   2   7   88.34    2.73 
   6  -2   7   54.75    1.79 
  -6  -2  -7   53.02    1.85 
   6  -2   7   51.19    1.70 
  -6  -2  -7   50.77    1.74 
   6   2   7   52.26    1.71 
   6   2   7   51.75    1.79 
  -6   2  -7   52.40    1.91 
   6   2   7   54.83    1.82 
   7  -2   7    0.23    0.12 
   7  -2   7    0.27    0.15 
  -7  -2  -7    0.24    0.12 
  -7  -2  -7    0.19    0.12 
   7   2   7    0.20    0.12 
  -7   2  -7    0.22    0.15 
   7   2   7    0.25    0.14 
  -8  -2  -7    0.34    0.17 
   8  -2   7    0.26    0.17 
  -8  -2  -7    0.14    0.12 
   8  -2   7    0.13    0.13 
   8   2   7    0.15    0.12 
   8   2   7    0.17    0.14 
  -8   2  -7    0.16    0.14 
  -9  -2  -7   27.40    1.08 
   9  -2   7   26.11    1.05 
  -9  -2  -7   26.92    1.19 
   9  -2   7   27.92    1.14 
  -9   2  -7   24.35    1.19 
   9   2   7   27.15    1.04 
   9   2   7   26.24    1.09 
  10  -2   7   33.38    1.33 
 -10  -2  -7   30.54    1.23 
 -10  -2  -7   32.03    1.38 
  10  -2   7   31.03    1.24 
  10   2   7   31.12    1.20 
  10   2   7   32.09    1.28 
 -10   2  -7   32.26    1.42 
 -11  -2  -7    1.22    0.25 
 -11  -2  -7    1.63    0.32 
  11  -2   7    1.04    0.23 
  11  -2   7    0.87    0.26 
 -11   2  -7    1.48    0.33 
  11   2   7    0.89    0.24 
  12  -2   7    5.93    0.58 
  12  -2   7    5.50    0.52 
 -12  -2  -7    5.31    0.45 
  12   2   7    4.90    0.49 
  13  -2   7   -0.06    0.15 
  13  -2   7    0.08    0.21 
  13   2   7    0.23    0.20 
  14  -2   7    5.53    0.62 
  14  -2   7    4.94    0.52 
  14   2   7    5.46    0.56 
  15  -2   7   12.19    0.79 
  15  -2   7   10.76    0.82 
  15   2   7   13.19    0.82 
  16  -2   7    0.11    0.23 
  16  -2   7    0.00    0.25 
  16   2   7    0.13    0.23 
  17  -2   7    0.18    0.28 
  17   2   7    0.35    0.26 
 -17  -3   7    0.35    0.24 
  17  -3  -7    0.33    0.28 
  16  -3  -7    0.36    0.27 
 -16  -3   7    0.78    0.27 
 -15  -3   7    2.43    0.40 
  15  -3  -7    1.72    0.38 
  14  -3  -7    0.09    0.23 
 -14  -3   7    0.24    0.18 
 -13  -3   7    0.81    0.23 
  13  -3  -7    1.28    0.31 
  13  -3  -7    0.91    0.23 
 -13   3   7    0.88    0.27 
  12  -3  -7    1.82    0.30 
 -12  -3   7    1.66    0.28 
  12  -3  -7    1.49    0.32 
 -12   3   7    1.75    0.30 
 -12   3   7    1.29    0.31 
 -11  -3   7   12.40    0.79 
 -11  -3   7   11.92    0.63 
  11  -3  -7   12.05    0.66 
 -11   3   7   11.34    0.66 
 -11   3   7   11.10    0.72 
 -10  -3   7    9.60    0.65 
 -10  -3   7    7.99    0.48 
  10  -3  -7    6.97    0.50 
 -10   3   7    7.59    0.52 
   9  -3  -7    5.19    0.41 
  -9  -3   7    5.32    0.36 
  -9  -3   7    4.53    0.50 
  -9   3   7    5.01    0.41 
  -9   3   7    5.47    0.42 
   8  -3  -7    2.23    0.29 
  -8  -3   7    2.42    0.35 
   8  -3  -7    2.00    0.26 
  -8  -3   7    2.28    0.24 
  -8   3   7    2.19    0.31 
  -8   3   7    1.36    0.24 
  -8   3   7    2.15    0.26 
   7  -3  -7   63.02    2.07 
  -7  -3   7   61.92    1.96 
  -7  -3   7   63.46    2.25 
   7  -3  -7   60.65    2.04 
  -7   3   7   62.52    2.02 
  -7   3   7   61.81    2.14 
  -7   3   7   62.44    2.09 
  -6  -3   7   15.13    0.63 
  -6  -3   7   14.77    0.53 
   6  -3  -7   15.14    0.63 
  -6  -3   7   14.12    0.76 
  -6  -3   7   13.61    0.48 
   6  -3  -7   13.36    0.63 
  -6  -3   7   14.32    0.54 
  -6   3   7   14.09    0.61 
  -6   3   7   14.96    0.72 
  -6   3   7   13.94    0.63 
   5  -3  -7   59.62    1.90 
  -5  -3   7   58.72    1.75 
  -5  -3   7   61.02    2.10 
   5  -3  -7   59.97    1.91 
  -5  -3   7   60.46    1.75 
  -5   3   7   60.09    1.89 
  -5   3   7   53.89    1.89 
  -5   3   7   58.53    2.03 
   4  -3  -7    0.72    0.14 
   4  -3  -7    0.72    0.12 
  -4  -3   7    0.73    0.18 
  -4   3   7    1.38    0.23 
  -4   3   7    0.80    0.14 
  -4   3   7    0.72    0.12 
   3  -3  -7  136.61    4.09 
  -3  -3   7  136.87    4.28 
  -3   3   7  145.12    4.30 
  -3   3   7  140.74    4.08 
  -3   3   7  131.37    4.09 
  -3   3   7  132.10    4.06 
  -2  -3   7   68.69    2.23 
  -2  -3   7   65.67    2.24 
   2  -3  -7   65.07    2.09 
  -2   3   7   68.11    2.02 
  -2   3   7   64.10    2.07 
  -2   3   7   67.66    2.04 
  -1  -3   7  202.86    6.22 
   1  -3  -7  209.05    5.98 
  -1  -3   7  204.36    6.19 
  -1   3   7  204.03    6.19 
  -1   3   7  200.88    5.98 
  -1   3   7  196.65    5.95 
  -1   3   7  209.99    5.99 
   0  -3   7   32.57    1.24 
   0  -3  -7   33.05    1.13 
   0  -3  -7   33.11    1.05 
   0   3   7   32.85    1.11 
   0   3  -7   32.58    1.22 
   0   3   7   31.95    1.17 
   0   3   7   32.95    1.05 
   1  -3   7   33.79    1.29 
  -1  -3  -7   34.49    1.18 
  -1  -3  -7   34.47    1.12 
   1   3   7   33.79    1.11 
  -1   3  -7   33.81    1.27 
   1   3   7   34.42    1.21 
   1   3   7   34.70    1.16 
  -2  -3  -7   52.18    1.71 
   2  -3   7   55.56    1.89 
  -2  -3  -7   52.92    1.74 
   2   3   7   51.00    1.77 
   2   3   7   54.52    1.71 
  -2   3  -7   55.54    1.87 
   2   3   7   54.15    1.71 
  -3  -3  -7  238.51    7.12 
  -3  -3  -7  237.40    7.23 
   3   3   7  247.93    7.09 
  -3   3  -7  238.38    7.38 
   3   3   7  255.34    7.23 
   3   3   7  243.05    7.33 
  -4  -3  -7   96.34    2.94 
  -4  -3  -7   94.17    2.99 
   4  -3   7   91.26    2.80 
   4  -3   7   95.85    2.79 
   4   3   7   96.05    3.00 
  -4   3  -7   94.85    3.11 
   4   3   7   98.53    2.90 
   4   3   7   92.49    2.96 
  -5  -3  -7    7.85    0.44 
   5  -3   7    8.37    0.42 
   5  -3   7    8.14    0.38 
   5  -3   7    8.51    0.37 
  -5  -3  -7    8.55    0.47 
   5   3   7    8.51    0.42 
   5   3   7    8.81    0.45 
  -5   3  -7    8.21    0.53 
   5   3   7    7.18    0.42 
  -6  -3  -7    0.36    0.14 
  -6  -3  -7    0.11    0.12 
   6  -3   7    0.37    0.12 
   6   3   7    0.28    0.13 
  -6   3  -7    0.42    0.17 
   6   3   7    0.41    0.12 
   6   3   7    0.60    0.16 
  -7  -3  -7  233.63    7.10 
   7  -3   7  235.19    7.03 
  -7  -3  -7  238.40    7.31 
   7   3   7  244.50    7.03 
  -7   3  -7  245.93    7.42 
   7   3   7  241.93    7.29 
  -8  -3  -7   37.04    1.35 
   8  -3   7   34.75    1.29 
  -8  -3  -7   36.59    1.43 
  -8   3  -7   35.75    1.50 
   8   3   7   35.58    1.33 
  -9  -3  -7   17.21    0.81 
  -9  -3  -7   17.95    0.89 
   9  -3   7   18.43    0.80 
  -9   3  -7   17.14    0.94 
   9   3   7   15.85    0.78 
  10  -3   7   10.18    0.60 
 -10  -3  -7   10.63    0.62 
 -10  -3  -7   10.82    0.70 
  10   3   7   11.33    0.62 
 -10   3  -7   11.26    0.75 
  11  -3   7   63.34    2.24 
 -11  -3  -7   62.95    2.25 
 -11  -3  -7   66.73    2.44 
  11   3   7   67.32    2.29 
  12  -3   7    0.89    0.24 
 -12  -3  -7    0.77    0.23 
  12   3   7    1.33    0.27 
  13  -3   7   31.02    1.35 
 -13  -3  -7   32.78    1.37 
  13   3   7   32.54    1.36 
  14  -3   7    0.41    0.23 
  14   3   7    0.77    0.25 
  15  -3   7    9.72    0.71 
  15   3   7    9.37    0.67 
  16  -3   7   -0.02    0.21 
  16   3   7   -0.04    0.21 
 -16  -4   7    0.90    0.29 
  16  -4  -7    2.41    0.46 
  15  -4  -7   17.44    1.03 
 -15  -4   7   18.84    1.00 
  14  -4  -7    0.16    0.25 
 -14  -4   7    0.12    0.17 
  14  -4  -7   -0.04    0.17 
  13  -4  -7    0.35    0.21 
 -13  -4   7    0.40    0.18 
 -13   4   7    0.45    0.22 
 -12  -4   7    4.39    0.44 
  12  -4  -7    4.35    0.48 
 -12   4   7    4.50    0.51 
 -11  -4   7   37.91    1.41 
  11  -4  -7   37.65    1.47 
 -11   4   7   38.57    1.55 
 -11   4   7   36.14    1.52 
  10  -4  -7    3.16    0.37 
 -10  -4   7    3.04    0.32 
 -10  -4   7    3.16    0.45 
 -10   4   7    3.36    0.42 
 -10   4   7    3.34    0.39 
  -9  -4   7   50.91    1.68 
  -9  -4   7   50.84    1.97 
   9  -4  -7   49.99    1.78 
  -9   4   7   50.36    1.82 
  -9   4   7   48.96    1.87 
   8  -4  -7    0.30    0.16 
  -8  -4   7    0.48    0.13 
  -8  -4   7    0.90    0.23 
  -8   4   7    0.12    0.12 
  -8   4   7    0.18    0.17 
  -7  -4   7  143.92    4.45 
   7  -4  -7  134.91    4.14 
   7  -4  -7  134.87    4.16 
  -7  -4   7  132.04    3.99 
  -7   4   7  134.31    4.31 
  -7   4   7  134.07    4.18 
  -6  -4   7   49.08    1.49 
  -6  -4   7   51.16    1.89 
   6  -4  -7   51.21    1.64 
   6  -4  -7   49.78    1.68 
  -6   4   7   48.66    1.82 
  -6   4   7   48.00    1.63 
   5  -4  -7   23.17    0.91 
  -5  -4   7   23.34    1.04 
   5  -4  -7   23.37    0.82 
  -5   4   7   23.38    1.04 
  -5   4   7   23.46    0.82 
   4  -4  -7   18.56    0.76 
  -4  -4   7   18.10    0.86 
  -4   4   7   19.90    0.68 
  -4   4   7   17.88    0.88 
  -4   4   7   18.55    0.64 
  -4   4   7   18.65    0.64 
  -3  -4   7   24.83    1.00 
   3  -4  -7   23.15    0.87 
  -3   4   7   22.66    0.71 
  -3   4   7   21.17    0.71 
  -3   4   7   23.90    0.78 
  -3   4   7   23.32    1.02 
  -2  -4   7   13.07    0.65 
   2  -4  -7   12.84    0.57 
  -2   4   7   12.72    0.69 
   1  -4  -7   51.44    1.68 
  -1  -4   7   51.37    1.80 
   0  -4  -7   30.72    1.08 
   0   4  -7   30.42    1.19 
  -1  -4  -7    5.00    0.32 
  -1  -4  -7    5.50    0.24 
   1   4   7    5.59    0.24 
  -1   4  -7    5.58    0.39 
   1   4   7    4.84    0.30 
  -2  -4  -7   37.16    1.23 
  -2  -4  -7   38.92    1.31 
   2   4   7   38.30    1.23 
  -2   4  -7   39.30    1.43 
   2   4   7   35.86    1.30 
  -3  -4  -7   52.30    1.72 
  -3  -4  -7   52.34    1.76 
   3   4   7   58.60    1.73 
  -3   4  -7   54.32    1.91 
   3   4   7   49.78    1.76 
  -4  -4  -7    6.61    0.40 
  -4  -4  -7    7.50    0.39 
   4   4   7    6.93    0.37 
  -4   4  -7    6.47    0.46 
   4   4   7    6.23    0.37 
  -5  -4  -7    6.83    0.42 
  -5  -4  -7    6.68    0.40 
   5  -4   7    6.32    0.31 
   5   4   7    6.79    0.39 
   5   4   7    6.89    0.39 
  -5   4  -7    7.39    0.50 
   6  -4   7   60.16    1.96 
  -6  -4  -7   61.68    2.11 
  -6  -4  -7   64.35    2.08 
   6   4   7   62.11    2.08 
   6   4   7   61.70    2.06 
  -6   4  -7   64.32    2.25 
  -7  -4  -7   28.20    1.14 
  -7  -4  -7   28.07    1.11 
   7  -4   7   26.43    1.02 
   7   4   7   27.80    1.06 
  -7   4  -7   29.15    1.25 
  -8  -4  -7   12.50    0.67 
   8  -4   7   10.79    0.57 
  -8  -4  -7   11.17    0.62 
   8   4   7   12.38    0.59 
  -8   4  -7   11.39    0.72 
  -9  -4  -7    1.85    0.29 
  -9  -4  -7    2.33    0.34 
   9  -4   7    2.70    0.31 
   9   4   7    2.21    0.28 
  -9   4  -7    2.27    0.38 
 -10  -4  -7    3.75    0.45 
  10  -4   7    3.85    0.40 
 -10  -4  -7    3.87    0.43 
  10   4   7    3.81    0.37 
 -10   4  -7    3.59    0.48 
 -11  -4  -7    6.78    0.52 
  11  -4   7    7.00    0.51 
 -11  -4  -7    6.23    0.62 
  11   4   7    7.15    0.47 
  12  -4   7    4.61    0.47 
 -12  -4  -7    4.88    0.51 
  12   4   7    5.04    0.41 
 -13  -4  -7    3.14    0.43 
  13  -4   7    2.63    0.40 
  13   4   7    3.18    0.38 
  14  -4   7    8.21    0.65 
 -14  -4  -7    9.14    0.68 
  14   4   7   10.07    0.61 
  15  -4   7   -0.23    0.18 
  15   4   7    0.07    0.17 
  16  -4   7    1.96    0.41 
  16   4   7    2.20    0.34 
 -16  -5   7    1.03    0.31 
  16  -5  -7    0.67    0.33 
  15  -5  -7    1.81    0.36 
 -15  -5   7    0.85    0.28 
  15  -5  -7    1.14    0.35 
  14  -5  -7   15.37    0.89 
 -14  -5   7   17.25    0.91 
  13  -5  -7    3.85    0.48 
 -13  -5   7    2.66    0.37 
 -13   5   7    3.29    0.48 
 -12  -5   7    0.61    0.19 
  12  -5  -7    0.45    0.23 
 -12   5   7    0.41    0.22 
  11  -5  -7    6.19    0.57 
 -11  -5   7    5.98    0.42 
 -11   5   7    6.12    0.63 
  10  -5  -7    0.15    0.17 
 -10  -5   7    0.11    0.11 
 -10   5   7    0.15    0.18 
  -9  -5   7   11.41    0.75 
  -9  -5   7   11.51    0.54 
   9  -5  -7   11.00    0.63 
  -9   5   7   11.72    0.75 
   8  -5  -7   44.02    1.63 
  -8  -5   7   48.06    1.85 
  -8  -5   7   44.72    1.48 
  -8   5   7   45.63    1.80 
  -7  -5   7   23.30    1.14 
  -7  -5   7   24.29    0.80 
   7  -5  -7   24.57    1.00 
  -7   5   7   24.38    1.15 
   6  -5  -7   43.47    1.51 
  -6  -5   7   43.74    1.72 
  -6   5   7   40.30    1.67 
  -5  -5   7   11.50    0.69 
   5  -5  -7   10.93    0.56 
  -5   5   7   12.13    0.72 
   4  -5  -7   47.74    1.61 
  -4  -5   7   46.99    1.78 
  -4   5   7   47.28    1.82 
   3  -5  -7   21.23    0.84 
  -3  -5   7   21.68    0.97 
  -3   5   7   21.18    1.02 
  -2  -5   7   30.86    1.21 
   2  -5  -7   28.63    1.07 
  -2   5   7   29.40    1.27 
   1  -5  -7    0.29    0.12 
  -1  -5   7    0.36    0.13 
   1   5  -7    0.38    0.12 
  -1   5   7    0.35    0.17 
   0  -5  -7   15.82    0.66 
   0  -5   7   15.70    0.75 
   0   5  -7   14.64    0.68 
   0   5   7   15.65    0.83 
  -1  -5  -7   36.88    1.29 
  -1   5  -7   37.61    1.35 
  -1   5  -7   36.66    1.41 
  -2  -5  -7    1.40    0.20 
  -2  -5  -7    1.27    0.13 
  -2   5  -7    1.69    0.25 
  -2   5  -7    1.52    0.24 
   2   5   7    1.46    0.15 
  -3  -5  -7    5.66    0.37 
  -3  -5  -7    5.35    0.30 
  -3   5  -7    5.54    0.43 
  -3   5  -7    4.92    0.39 
   3   5   7    5.49    0.31 
  -4  -5  -7   49.59    1.71 
  -4  -5  -7   49.76    1.67 
  -4   5  -7   50.31    1.81 
  -4   5  -7   50.02    1.86 
   4   5   7   52.18    1.69 
  -5  -5  -7    2.23    0.27 
  -5  -5  -7    2.13    0.25 
  -5   5  -7    1.79    0.30 
  -5   5  -7    1.79    0.29 
   5   5   7    1.90    0.24 
   5   5   7    1.90    0.15 
  -6  -5  -7   13.61    0.66 
  -6  -5  -7   13.44    0.67 
   6  -5   7   13.84    0.55 
   6   5   7   14.28    0.55 
   6   5   7   14.11    0.67 
  -6   5  -7   13.22    0.76 
   7  -5   7   13.45    0.61 
  -7  -5  -7   12.99    0.68 
  -7  -5  -7   13.84    0.69 
   7   5   7   13.58    0.56 
  -7   5  -7   14.29    0.81 
  -8  -5  -7   28.89    1.18 
   8  -5   7   28.99    1.10 
  -8  -5  -7   29.48    1.22 
   8   5   7   27.77    1.02 
  -8   5  -7   30.33    1.33 
  -9  -5  -7    0.06    0.14 
   9  -5   7    0.04    0.13 
  -9  -5  -7   -0.02    0.13 
  -9   5  -7    0.09    0.18 
   9   5   7    0.05    0.10 
  10  -5   7    4.06    0.41 
 -10  -5  -7    4.07    0.45 
 -10  -5  -7    3.67    0.46 
  10   5   7    3.93    0.29 
 -11  -5  -7   -0.02    0.14 
  11  -5   7    0.24    0.17 
 -11  -5  -7    0.05    0.16 
  11   5   7   -0.02    0.10 
  12  -5   7    4.41    0.48 
 -12  -5  -7    3.86    0.47 
  12   5   7    4.17    0.31 
  13  -5   7    6.98    0.58 
 -13  -5  -7    7.45    0.70 
  13   5   7    8.50    0.44 
 -14  -5  -7    0.28    0.22 
  14  -5   7    0.24    0.22 
 -15  -5  -7    0.38    0.26 
  15  -5   7    1.19    0.33 
 -15  -6   7    0.19    0.19 
  15  -6  -7    0.17    0.24 
  14  -6  -7    3.73    0.51 
 -14  -6   7    3.28    0.45 
 -14   6   7    3.08    0.52 
  13  -6  -7    0.48    0.26 
 -13  -6   7    0.27    0.18 
 -13   6   7    0.44    0.29 
  12  -6  -7    3.76    0.48 
 -12  -6   7    3.50    0.39 
 -12   6   7    2.98    0.48 
 -11  -6   7    1.54    0.25 
  11  -6  -7    1.63    0.32 
 -11   6   7    1.60    0.37 
 -10  -6   7    3.26    0.32 
  10  -6  -7    3.08    0.40 
 -10   6   7    3.34    0.49 
  -9  -6   7    1.73    0.22 
   9  -6  -7    1.97    0.31 
  -9   6   7    1.48    0.36 
  -8  -6   7    2.77    0.21 
   8  -6  -7    2.58    0.33 
  -8  -6   7    2.62    0.42 
  -8   6   7    3.33    0.48 
  -7  -6   7   25.80    0.83 
   7  -6  -7   26.83    1.09 
  -7  -6   7   29.04    1.30 
  -7   6   7   28.61    1.32 
   6  -6  -7    3.16    0.34 
  -6  -6   7    2.80    0.41 
  -6   6   7    3.34    0.46 
   5  -6  -7    5.09    0.38 
  -5  -6   7    5.93    0.49 
  -5   6   7    4.30    0.53 
  -4  -6   7    0.28    0.18 
   4  -6  -7    0.09    0.11 
  -4   6   7    0.60    0.22 
   3  -6  -7   89.38    2.82 
  -3  -6   7   90.67    3.04 
   3   6  -7   88.53    2.81 
  -3   6   7   90.41    3.12 
   2  -6  -7    7.22    0.43 
  -2  -6   7    7.79    0.52 
  -2   6   7    6.57    0.56 
   2   6  -7    7.86    0.44 
  -1  -6   7   49.11    1.77 
   1  -6  -7   46.74    1.60 
   1   6  -7   48.47    1.65 
  -1   6   7   44.23    1.83 
   0  -6  -7    4.04    0.31 
   0  -6   7    4.52    0.44 
   0   6  -7    3.81    0.38 
   0   6   7    3.87    0.47 
  -1  -6  -7   13.04    0.60 
  -1   6  -7   13.68    0.70 
  -1   6  -7   12.53    0.65 
   1   6   7   10.84    0.72 
  -2  -6  -7   28.26    1.05 
   2   6   7   25.08    1.22 
  -2   6  -7   28.63    1.17 
  -2   6  -7   26.91    1.12 
  -3  -6  -7   16.69    0.75 
  -3   6  -7   17.44    0.84 
  -3   6  -7   18.23    0.87 
   3   6   7   17.74    0.97 
  -4  -6  -7    7.19    0.45 
  -4   6  -7    7.33    0.53 
  -4   6  -7    6.74    0.50 
  -5  -6  -7   78.51    2.58 
  -5   6  -7   80.15    2.72 
  -5   6  -7   79.01    2.76 
  -6  -6  -7    0.20    0.14 
   6  -6   7    0.40    0.09 
  -6   6  -7    0.34    0.18 
  -6   6  -7    0.25    0.19 
   7  -6   7    3.76    0.27 
  -7  -6  -7    3.57    0.38 
  -7   6  -7    4.73    0.51 
  -7   6  -7    3.49    0.45 
   8  -6   7    0.13    0.13 
  -8  -6  -7    0.40    0.18 
  -8   6  -7    0.14    0.16 
   9  -6   7   44.53    1.62 
  -9  -6  -7   46.08    1.72 
  10  -6   7    4.77    0.46 
 -10  -6  -7    4.32    0.48 
 -11  -6  -7    5.91    0.57 
  11  -6   7    4.88    0.50 
  12  -6   7    1.98    0.34 
 -12  -6  -7    1.21    0.29 
 -13  -6  -7    4.86    0.57 
  13  -6   7    4.67    0.51 
 -14  -6  -7    2.65    0.45 
  14  -6   7    1.80    0.37 
  14  -7  -7    1.38    0.38 
 -14  -7   7    1.64    0.33 
 -14   7   7    1.11    0.36 
 -13  -7   7   21.59    1.05 
  13  -7  -7   23.19    1.18 
 -13   7   7   25.20    1.33 
  12  -7  -7    4.11    0.51 
 -12  -7   7    5.45    0.44 
 -12   7   7    5.63    0.69 
 -11  -7   7    0.16    0.13 
  11  -7  -7    0.35    0.23 
 -11   7   7    0.30    0.23 
  10  -7  -7    1.01    0.27 
 -10  -7   7    1.03    0.19 
 -10   7   7    1.30    0.38 
   9  -7  -7   39.40    1.51 
  -9  -7   7   38.17    1.30 
  -9   7   7   36.63    1.70 
  -8  -7   7   25.66    0.88 
   8  -7  -7   26.10    1.11 
  -8   7   7   25.71    1.33 
   7  -7  -7    0.50    0.19 
  -7   7   7    0.70    0.27 
   6  -7  -7    7.26    0.49 
  -6  -7   7    8.01    0.63 
  -6   7   7    7.33    0.74 
   5  -7  -7   12.44    0.63 
  -5  -7   7   11.83    0.78 
  -5   7   7   12.23    0.82 
   4  -7  -7    7.77    0.48 
  -4  -7   7    7.66    0.58 
  -4   7   7    7.43    0.63 
   4   7  -7    8.26    0.45 
   3  -7  -7   23.19    0.95 
  -3  -7   7   24.82    1.13 
   3   7  -7   23.72    0.95 
  -3   7   7   23.27    1.20 
   2  -7  -7    0.05    0.11 
  -2  -7   7   -0.10    0.11 
  -2   7   7   -0.07    0.13 
   2   7  -7    0.17    0.12 
   1  -7  -7   33.01    1.21 
  -1  -7   7   34.40    1.37 
  -1   7   7   29.53    1.44 
   1   7  -7   32.90    1.26 
   0  -7   7    7.71    0.53 
   0  -7  -7    7.81    0.46 
   0   7  -7    7.74    0.50 
   0   7   7    7.02    0.70 
   1  -7   7    6.03    0.47 
  -1  -7  -7    5.25    0.38 
  -1   7  -7    6.08    0.44 
   1   7   7    5.33    0.59 
  -2  -7  -7    4.69    0.36 
   2   7   7    3.73    0.49 
  -2   7  -7    4.01    0.43 
  -2   7  -7    5.12    0.44 
  -3  -7  -7   37.31    1.35 
  -3   7  -7   38.25    1.49 
   3   7   7   32.05    1.52 
  -3   7  -7   37.48    1.47 
  -4  -7  -7    5.24    0.40 
  -4   7  -7    5.18    0.51 
  -4   7  -7    5.80    0.48 
   4   7   7    6.05    0.62 
  -5  -7  -7    0.16    0.14 
  -5   7  -7    0.38    0.18 
  -5   7  -7    0.23    0.20 
   5   7   7    0.17    0.19 
  -6  -7  -7   13.06    0.71 
  -6   7  -7   13.17    0.81 
  -6   7  -7   13.72    0.81 
   6   7   7   14.60    0.85 
   7  -7   7    0.96    0.16 
  -7  -7  -7    0.79    0.22 
   7   7   7    0.65    0.24 
  -7   7  -7    0.23    0.19 
  -7   7  -7    0.66    0.24 
  -8  -7  -7   16.72    0.85 
   8  -7   7   16.38    0.73 
  -8   7  -7   16.86    0.96 
   8   7   7   17.00    0.95 
   9  -7   7   17.11    0.84 
  -9  -7  -7   20.51    0.97 
  -9   7  -7   19.66    1.07 
 -10  -7  -7    1.04    0.28 
  10  -7   7    1.44    0.28 
 -11  -7  -7    8.86    0.66 
  11  -7   7    9.44    0.63 
 -12  -7  -7    0.12    0.19 
  12  -7   7    0.23    0.20 
  13  -7   7    1.35    0.32 
 -13  -7  -7    1.24    0.32 
 -12  -8   7   10.10    0.63 
  12  -8  -7   11.08    0.78 
 -12   8   7   12.38    0.93 
  11  -8  -7    0.40    0.25 
 -11  -8   7    0.37    0.17 
 -11   8   7    0.78    0.33 
  10  -8  -7    1.12    0.29 
 -10  -8   7    0.64    0.17 
 -10   8   7    0.80    0.33 
  -9  -8   7    5.05    0.33 
   9  -8  -7    4.68    0.50 
  -9   8   7    5.12    0.68 
   8  -8  -7   16.49    0.85 
  -8   8   7   15.53    1.05 
   7  -8  -7    2.57    0.35 
  -7   8   7    2.82    0.51 
   6  -8  -7    0.56    0.20 
  -6   8   7    0.32    0.24 
  -5  -8   7    1.76    0.35 
   5  -8  -7    1.31    0.26 
  -5   8   7    1.45    0.37 
  -4  -8   7   13.00    0.82 
   4  -8  -7   14.22    0.70 
  -4   8   7   13.27    0.91 
   3  -8  -7    1.81    0.27 
  -3  -8   7    2.43    0.38 
   3   8  -7    2.29    0.30 
  -3   8   7    1.28    0.34 
  -2  -8   7   26.85    1.26 
   2  -8  -7   28.33    1.11 
  -2   8   7   26.68    1.38 
   2   8  -7   29.90    1.17 
  -1  -8   7    0.26    0.19 
   1  -8  -7    0.28    0.16 
  -1   8   7    0.61    0.25 
   1   8  -7    0.39    0.18 
   0  -8   7   54.79    2.06 
   0  -8  -7   54.32    1.89 
   0   8   7   58.96    2.25 
   0   8  -7   53.73    1.98 
   1  -8   7    0.27    0.19 
  -1  -8  -7    0.35    0.17 
   1   8   7    0.84    0.28 
  -1   8  -7    0.33    0.17 
   2  -8   7   27.66    1.23 
  -2  -8  -7   28.81    1.12 
  -2   8  -7   27.00    1.22 
   2   8   7   27.48    1.36 
  -3  -8  -7    0.27    0.16 
   3   8   7    0.08    0.16 
  -3   8  -7    0.29    0.21 
  -3   8  -7    0.20    0.17 
  -4  -8  -7   12.72    0.69 
  -4   8  -7   13.41    0.79 
   4   8   7   14.67    0.89 
  -4   8  -7   14.29    0.82 
  -5  -8  -7    0.03    0.14 
   5   8   7    0.45    0.25 
  -5   8  -7    0.42    0.21 
  -5   8  -7    0.17    0.17 
  -6  -8  -7   23.35    1.03 
   6   8   7   22.06    1.15 
  -6   8  -7   21.66    1.13 
  -7  -8  -7    0.18    0.17 
   7  -8   7    0.15    0.10 
   7   8   7    0.06    0.16 
  -7   8  -7    0.07    0.19 
  -8  -8  -7    6.60    0.54 
   8  -8   7    6.30    0.41 
  -8   8  -7    7.27    0.73 
   9  -8   7    0.21    0.16 
  -9  -8  -7    0.59    0.24 
  -9   8  -7    0.18    0.23 
 -10  -8  -7   17.43    0.96 
  10  -8   7   18.03    0.89 
 -11  -8  -7    0.90    0.29 
  11  -8   7    0.92    0.27 
  10  -9  -7    2.91    0.44 
 -10  -9   7    2.62    0.30 
   9  -9  -7    1.12    0.29 
  -9   9   7    2.57    0.55 
   8  -9  -7   24.30    1.10 
  -8   9   7   21.04    1.33 
   7  -9  -7   -0.04    0.17 
  -7   9   7    0.13    0.27 
   6  -9  -7    0.72    0.23 
  -6   9   7    0.99    0.35 
   5  -9  -7    3.10    0.38 
  -5   9   7    2.96    0.53 
   4  -9  -7   14.87    0.76 
  -4   9   7   14.17    1.00 
   3  -9  -7    3.92    0.41 
  -3   9   7    4.32    0.62 
   2  -9  -7   10.29    0.59 
   2   9  -7    9.32    0.61 
  -2   9   7   10.80    0.85 
   1  -9  -7   18.60    0.84 
   1   9  -7   17.61    0.89 
  -1   9   7   16.82    1.07 
   0  -9  -7   29.90    1.20 
   0   9  -7   30.38    1.30 
   0   9   7   29.32    1.48 
  -1  -9  -7    1.02    0.24 
   1   9   7    0.92    0.31 
  -1   9  -7    1.15    0.29 
  -2  -9  -7    0.23    0.16 
   2   9   7    0.11    0.18 
  -2   9  -7    0.05    0.16 
  -3  -9  -7   25.66    1.08 
  -3   9  -7   23.99    1.19 
   3   9   7   25.49    1.30 
  -4  -9  -7    0.43    0.19 
  -4   9  -7    0.45    0.25 
   4   9   7    0.30    0.21 
  -5  -9  -7    0.11    0.17 
  -5   9  -7    0.11    0.19 
   5   9   7    0.33    0.22 
  -6  -9  -7    2.65    0.37 
  -6   9  -7    1.98    0.40 
   6   9   7    2.30    0.43 
  -7  -9  -7    1.83    0.33 
  -7   9  -7    1.34    0.35 
  -8  -9  -7    0.07    0.18 
   8  -9   7    0.08    0.13 
  -8   9  -7   -0.02    0.23 
   9  -9   7    4.99    0.42 
  -9  -9  -7    5.80    0.60 
   8 -10  -7   -0.08    0.19 
   7 -10  -7    3.94    0.48 
   6 -10  -7    5.70    0.55 
   5 -10  -7    1.69    0.32 
  -5  10   7    1.73    0.45 
   4 -10  -7   17.56    0.86 
  -4  10   7   14.21    1.08 
   3 -10  -7   34.29    1.38 
  -3  10   7   33.73    1.73 
   2 -10  -7   17.68    0.87 
  -2  10   7   16.23    1.13 
   1 -10  -7    2.22    0.34 
  -1  10   7    2.31    0.48 
   0 -10  -7   10.24    0.65 
   0  10  -7   11.04    0.74 
   0  10   7   11.62    0.89 
  -1 -10  -7   27.10    1.14 
   1  10   7   25.91    1.41 
  -1  10  -7   23.94    1.21 
  -2 -10  -7    0.41    0.21 
  -2  10  -7    0.72    0.26 
   2  10   7    0.62    0.29 
  -3 -10  -7    0.93    0.24 
   3  10   7    1.76    0.41 
  -3  10  -7    1.09    0.32 
  -4 -10  -7    0.50    0.22 
  -4  10  -7    0.47    0.24 
   4  10   7    1.51    0.39 
  -5 -10  -7   16.10    0.86 
  -5  10  -7   15.36    0.97 
   5  10   7   14.83    0.97 
  -6 -10  -7    6.38    0.60 
  -7 -10  -7    0.59    0.24 
   2 -11  -7   27.03    1.21 
   1 -11  -7    0.04    0.20 
   0 -11  -7    9.15    0.64 
  -1 -11  -7    0.81    0.26 
  -1  11  -7    1.07    0.35 
  17   0  -8    0.24    0.23 
  16   0  -8   14.46    0.81 
 -15   0   8   -0.08    0.16 
  15   0  -8   -0.10    0.18 
 -14   0   8    0.26    0.19 
  14   0  -8    0.00    0.17 
  13   0  -8    0.32    0.19 
 -13   0   8    0.22    0.17 
  12   0  -8    0.95    0.23 
 -12   0   8    0.38    0.22 
 -12   0   8    0.81    0.22 
 -11   0   8    0.07    0.11 
 -11   0   8    0.22    0.16 
  11   0  -8    0.04    0.14 
  10   0  -8    5.90    0.42 
 -10   0   8    5.41    0.55 
 -10   0   8    6.24    0.44 
   9   0  -8   -0.01    0.13 
  -9   0   8    0.24    0.13 
  -9   0   8    0.18    0.09 
  -9   0   8    0.11    0.13 
   8   0  -8   38.96    1.42 
  -8   0   8   40.54    1.31 
  -8   0   8   38.80    1.52 
   8   0  -8   38.84    1.31 
  -8   0   8   39.00    1.40 
   7   0  -8   -0.10    0.07 
  -7   0   8   -0.08    0.06 
   7   0  -8    0.05    0.11 
  -7   0   8   -0.04    0.08 
  -7   0   8    0.15    0.11 
  -6   0   8   35.04    1.24 
  -6   0   8   36.37    1.30 
   6   0  -8   37.95    1.27 
   6   0  -8   34.24    1.34 
  -6   0   8   34.21    1.34 
   6   0  -8   34.62    1.17 
  -5   0   8   -0.02    0.08 
   5   0  -8    0.22    0.11 
  -5   0   8    0.06    0.08 
  -5   0   8    0.11    0.09 
   5   0  -8    0.06    0.07 
   4   0  -8   57.96    1.95 
  -4   0   8   55.81    1.82 
   4   0  -8   58.47    1.78 
  -4   0   8   57.22    1.89 
  -4   0   8   57.32    1.93 
  -3   0   8    0.07    0.07 
  -3   0   8   -0.01    0.07 
  -3   0   8   -0.01    0.07 
  -3   0   8    0.10    0.06 
   3   0  -8   -0.03    0.05 
   2   0  -8   47.14    1.33 
  -2   0   8   41.10    1.45 
  -2   0   8   39.57    1.34 
  -2   0   8   40.79    1.39 
  -2   0   8   41.04    1.42 
  -1   0   8    0.00    0.05 
   1   0  -8    0.02    0.05 
   1   0  -8    0.01    0.07 
  -1   0   8    0.04    0.07 
  -1   0   8    0.02    0.06 
   0   0   8   24.86    0.84 
   0   0  -8   24.62    0.93 
   0   0   8   25.12    0.94 
   0   0  -8   24.59    0.81 
   0   0   8   24.24    0.87 
   1   0   8    0.00    0.06 
  -1   0  -8    0.09    0.06 
   1   0   8    0.10    0.09 
   1   0   8   -0.02    0.06 
  -1   0  -8    0.01    0.08 
   2   0   8  407.78   12.06 
  -2   0  -8  412.30   11.97 
   2   0   8  415.48   11.98 
  -2   0  -8  398.44   11.57 
   2   0   8  390.58   11.62 
  -3   0  -8   -0.04    0.05 
   3   0   8    0.01    0.08 
  -3   0  -8    0.01    0.08 
   3   0   8   -0.02    0.06 
   3   0   8    0.11    0.10 
  -4   0  -8   33.36    1.28 
   4   0   8   35.17    1.29 
   4   0   8   34.47    1.15 
   4   0   8   32.80    1.15 
  -4   0  -8   34.13    1.12 
   4   0   8   34.77    1.21 
   5   0   8    0.04    0.08 
   5   0   8    0.04    0.08 
   5   0   8    0.14    0.10 
  -5   0  -8    0.11    0.12 
  -5   0  -8   -0.09    0.05 
   6   0   8   50.66    1.74 
  -6   0  -8   53.03    1.86 
   6   0   8   50.18    1.67 
  -6   0  -8   49.81    1.62 
   6   0   8   50.59    1.67 
  -7   0  -8    0.02    0.08 
   7   0   8    0.09    0.11 
  -7   0  -8    0.03    0.12 
   7   0   8   -0.03    0.11 
  -8   0  -8  202.71    6.21 
   8   0   8  215.68    6.48 
  -8   0  -8  211.37    6.56 
   8   0   8  211.25    6.25 
  -9   0  -8    0.01    0.14 
   9   0   8    0.14    0.13 
   9   0   8    0.00    0.14 
 -10   0  -8    0.02    0.16 
  10   0   8    0.05    0.16 
  10   0   8    0.03    0.13 
 -11   0  -8   -0.09    0.13 
  11   0   8    0.01    0.15 
  11   0   8    0.12    0.17 
  11   0   8    0.03    0.14 
  12   0   8  180.71    5.83 
  12   0   8  177.43    5.59 
  12   0   8  188.59    5.62 
  13   0   8    0.01    0.16 
  13   0   8    0.04    0.19 
  13   0   8    0.31    0.18 
  14   0   8    8.05    0.66 
  15   0   8    0.38    0.27 
  16   0   8   29.07    1.45 
  17  -1  -8    0.25    0.25 
  17   1  -8    0.26    0.17 
  16  -1  -8   18.59    0.97 
 -16  -1   8   17.41    0.98 
  16   1  -8   15.78    0.78 
 -15  -1   8   13.52    0.84 
  15  -1  -8   14.29    0.83 
  15   1  -8   15.08    0.72 
 -14  -1   8   20.30    1.03 
  14  -1  -8   20.15    1.00 
  14   1  -8   21.43    0.90 
  13  -1  -8    1.51    0.31 
 -13  -1   8    1.95    0.33 
 -13   1   8    1.99    0.33 
  13   1  -8    2.10    0.28 
 -12  -1   8   63.27    2.23 
  12  -1  -8   62.24    2.26 
 -12  -1   8   64.53    2.45 
 -12   1   8   64.64    2.43 
  12   1  -8   65.07    2.15 
 -12   1   8   63.88    2.25 
 -11  -1   8   37.04    1.37 
  11  -1  -8   34.08    1.39 
 -11  -1   8   35.94    1.52 
  11   1  -8   35.17    1.28 
 -11   1   8   35.83    1.52 
 -11   1   8   31.39    1.34 
 -10  -1   8  108.23    3.41 
 -10  -1   8  108.30    3.65 
  10  -1  -8  109.03    3.34 
  10  -1  -8  109.21    3.53 
 -10   1   8  108.70    3.35 
 -10   1   8  103.28    3.60 
  10   1  -8  109.60    3.40 
 -10   1   8  105.88    3.42 
   9  -1  -8    7.22    0.43 
  -9  -1   8    7.82    0.55 
  -9  -1   8    6.83    0.44 
   9  -1  -8    7.81    0.49 
   9   1  -8    7.23    0.40 
  -9   1   8    6.30    0.44 
  -9   1   8    6.46    0.50 
  -9   1   8    7.12    0.41 
  -8  -1   8   20.34    0.83 
  -8  -1   8   19.97    0.95 
   8  -1  -8   21.42    0.83 
  -8  -1   8   20.19    0.70 
  -8   1   8   20.55    0.82 
   8   1  -8   19.61    0.78 
  -8   1   8   20.23    0.86 
  -8   1   8   19.57    0.92 
   7  -1  -8    6.24    0.37 
  -7  -1   8    5.83    0.29 
  -7  -1   8    5.50    0.35 
  -7  -1   8    5.89    0.39 
  -7  -1   8    6.13    0.45 
   7  -1  -8    5.91    0.42 
  -7   1   8    5.51    0.37 
  -7   1   8    6.19    0.37 
   7   1  -8    5.83    0.30 
   7   1  -8    5.96    0.32 
  -7   1   8    5.92    0.42 
  -6  -1   8  203.76    6.10 
  -6  -1   8  196.10    6.16 
   6  -1  -8  200.71    6.09 
   6  -1  -8  197.75    5.89 
  -6  -1   8  203.51    5.89 
  -6   1   8  208.59    5.95 
   6   1  -8  189.60    5.96 
  -6   1   8  200.36    5.93 
  -6   1   8  200.08    6.10 
   6   1  -8  198.32    5.98 
  -5  -1   8   43.35    1.43 
   5  -1  -8   43.63    1.45 
  -5  -1   8   43.61    1.48 
   5  -1  -8   42.65    1.53 
  -5  -1   8   43.85    1.59 
   5   1  -8   45.85    1.62 
  -5   1   8   45.58    1.55 
   5   1  -8   38.56    1.37 
   5   1  -8   44.04    1.38 
  -5   1   8   45.16    1.48 
  -5   1   8   45.68    1.55 
  -4  -1   8   24.66    0.84 
   4  -1  -8   23.68    0.87 
  -4  -1   8   24.94    0.88 
   4  -1  -8   24.66    0.94 
  -4  -1   8   24.55    0.98 
  -4  -1   8   23.30    0.99 
   4   1  -8   23.06    0.78 
   4   1  -8   25.08    0.79 
  -4   1   8   24.13    0.95 
  -4   1   8   24.49    0.94 
  -4   1   8   25.27    0.92 
   3  -1  -8  123.76    3.60 
  -3  -1   8  122.45    3.55 
  -3  -1   8  123.68    3.80 
  -3  -1   8  121.93    3.76 
  -3  -1   8  123.51    3.68 
  -3   1   8  120.46    3.72 
  -3   1   8  123.14    3.70 
  -3   1   8  124.48    3.76 
  -3   1   8  102.75    3.60 
  -2  -1   8  210.89    6.47 
  -2  -1   8  213.28    6.44 
  -2  -1   8  214.68    6.17 
   2  -1  -8  215.62    6.22 
  -2  -1   8  216.83    6.39 
  -2   1   8  211.39    6.25 
  -2   1   8  215.74    6.47 
  -2   1   8  217.66    6.41 
  -2   1   8  211.49    6.38 
  -1  -1   8   37.06    1.18 
   1  -1  -8   39.41    1.24 
  -1  -1   8   36.51    1.35 
  -1  -1   8   39.05    1.24 
   1  -1  -8   36.42    1.27 
  -1   1   8   39.04    1.30 
  -1   1   8   36.14    1.24 
   1   1  -8   38.68    1.34 
  -1   1   8   37.08    1.29 
   0  -1   8  151.56    4.33 
   0  -1  -8  147.04    4.38 
   0  -1   8  146.13    4.59 
   0  -1   8  151.36    4.49 
   0  -1  -8  150.41    4.51 
   0   1   8  148.71    4.55 
   0   1   8  149.98    4.40 
   0   1   8  148.27    4.53 
   0   1  -8  149.97    4.58 
   1  -1   8  232.61    6.72 
   1  -1   8  218.79    6.47 
  -1  -1  -8  223.72    6.71 
   1  -1   8  224.66    6.79 
  -1  -1  -8  230.92    6.54 
   1   1   8  225.09    6.76 
  -1   1  -8  227.26    6.78 
   1   1   8  216.85    6.72 
   1   1   8  224.91    6.53 
   2  -1   8  101.30    3.12 
  -2  -1  -8  100.53    3.17 
   2  -1   8  100.34    3.23 
  -2  -1  -8  102.02    3.05 
   2  -1   8  102.57    3.01 
   2   1   8   98.71    3.16 
   2   1   8  102.98    3.05 
   2   1   8  102.77    3.18 
  -2   1  -8  102.76    3.23 
   3  -1   8    0.58    0.12 
   3  -1   8    0.54    0.10 
  -3  -1  -8    0.58    0.13 
   3  -1   8    0.48    0.14 
  -3  -1  -8    0.58    0.12 
   3   1   8    0.77    0.16 
   3   1   8    0.57    0.12 
   3   1   8    0.43    0.12 
  -3   1  -8    0.53    0.15 
  -4  -1  -8  196.81    5.67 
   4  -1   8  193.76    5.63 
  -4  -1  -8  188.54    5.87 
   4  -1   8  192.41    5.83 
   4   1   8  193.95    5.87 
   4   1   8  188.91    5.66 
   4   1   8  193.48    5.86 
  -4   1  -8  194.94    5.93 
   5  -1   8   12.92    0.54 
  -5  -1  -8   13.32    0.65 
  -5  -1  -8   12.47    0.55 
   5  -1   8   12.41    0.56 
  -5   1  -8   11.57    0.65 
   5   1   8   12.20    0.58 
   5   1   8   13.00    0.56 
   5   1   8   12.11    0.62 
   6  -1   8   15.14    0.63 
   6  -1   8   14.68    0.66 
  -6  -1  -8   15.03    0.74 
  -6  -1  -8   13.03    0.62 
  -6   1  -8   14.68    0.76 
   6   1   8   14.92    0.67 
   6   1   8   15.22    0.64 
  -7  -1  -8   26.66    1.15 
   7  -1   8   26.80    1.06 
  -7  -1  -8   26.75    1.01 
   7  -1   8   27.24    1.01 
  -7   1  -8   26.00    1.16 
   7   1   8   26.30    1.01 
   7   1   8   27.06    1.06 
   8  -1   8   11.17    0.60 
   8  -1   8   11.95    0.58 
  -8  -1  -8    9.75    0.53 
  -8  -1  -8   10.16    0.65 
  -8   1  -8   10.69    0.68 
   8   1   8   10.74    0.56 
   8   1   8   11.44    0.61 
  -9  -1  -8    0.75    0.18 
   9  -1   8    1.10    0.25 
  -9  -1  -8    0.61    0.21 
   9  -1   8    0.85    0.20 
   9   1   8    0.70    0.18 
   9   1   8    0.60    0.20 
  -9   1  -8    0.40    0.19 
 -10  -1  -8    5.49    0.56 
  10  -1   8    6.22    0.45 
  10  -1   8    5.77    0.47 
  10   1   8    5.20    0.42 
  10   1   8    6.33    0.48 
 -10   1  -8    5.42    0.58 
  11  -1   8   61.79    2.14 
  11  -1   8   60.74    2.24 
  11   1   8   60.69    2.12 
  11   1   8   62.38    2.23 
  12  -1   8   16.92    0.85 
  12  -1   8   14.80    0.88 
  12   1   8   16.81    0.90 
  12   1   8   17.00    0.83 
  13  -1   8    3.55    0.45 
  13  -1   8    3.57    0.48 
  13   1   8    3.00    0.43 
  14  -1   8    0.63    0.28 
  14  -1   8    1.07    0.28 
  14   1   8    1.29    0.33 
  15  -1   8   17.40    0.95 
  15  -1   8   14.83    0.98 
  15   1   8   17.68    1.01 
  16  -1   8    0.05    0.25 
  16   1   8    0.00    0.24 
  17  -2  -8    8.49    0.71 
 -17  -2   8    9.13    0.71 
 -16  -2   8    6.94    0.68 
  16  -2  -8    5.67    0.60 
  15  -2  -8    0.30    0.25 
 -15  -2   8    0.33    0.22 
 -14  -2   8   31.67    1.38 
  14  -2  -8   33.42    1.42 
  13  -2  -8    8.69    0.63 
 -13  -2   8    8.48    0.58 
 -13   2   8    6.68    0.69 
 -12  -2   8   28.38    1.19 
  12  -2  -8   27.55    1.23 
 -12   2   8   29.09    1.35 
  11  -2  -8   15.13    0.72 
 -11  -2   8   14.84    0.74 
 -11  -2   8   15.29    0.88 
 -11   2   8   13.96    0.84 
 -11   2   8   14.21    0.75 
 -11   2   8   13.61    0.70 
  10  -2  -8   38.82    1.47 
 -10  -2   8   41.47    1.48 
 -10  -2   8   41.13    1.68 
 -10   2   8   43.68    1.51 
 -10   2   8   37.58    1.61 
 -10   2   8   41.94    1.52 
  -9  -2   8   35.46    1.27 
   9  -2  -8   35.06    1.30 
  -9  -2   8   35.47    1.46 
  -9   2   8   31.70    1.37 
  -9   2   8   35.37    1.31 
  -9   2   8   34.70    1.31 
   8  -2  -8   41.22    1.51 
  -8  -2   8   43.61    1.68 
  -8  -2   8   42.69    1.47 
  -8   2   8   41.15    1.59 
  -8   2   8   45.32    1.56 
  -8   2   8   43.80    1.53 
   7  -2  -8   32.05    1.20 
   7  -2  -8   31.45    1.16 
  -7  -2   8   30.46    1.29 
  -7  -2   8   30.52    1.15 
  -7  -2   8   31.20    1.12 
  -7   2   8   32.79    1.20 
  -7   2   8   31.07    1.16 
  -7   2   8   31.04    1.21 
  -6  -2   8   55.09    1.84 
   6  -2  -8   58.26    1.89 
  -6  -2   8   55.26    2.01 
   6  -2  -8   54.02    1.82 
  -6  -2   8   53.96    1.76 
  -6   2   8   57.63    1.90 
  -6   2   8   56.08    1.90 
  -6   2   8   54.80    1.84 
   5  -2  -8   56.99    1.83 
  -5  -2   8   56.63    1.82 
  -5  -2   8   54.23    1.97 
  -5  -2   8   54.54    1.74 
   5  -2  -8   55.61    1.87 
  -5   2   8   58.74    1.89 
  -5   2   8   55.71    1.85 
  -5   2   8   58.15    1.92 
  -4  -2   8  256.37    7.54 
  -4  -2   8  264.65    7.31 
   4  -2  -8  252.71    7.39 
  -4  -2   8  223.50    7.27 
  -4  -2   8  255.47    7.67 
  -4   2   8  263.28    7.70 
  -4   2   8  257.81    7.56 
  -4   2   8  256.46    7.42 
  -3  -2   8   39.95    1.18 
   3  -2  -8   37.28    1.27 
  -3  -2   8   36.39    1.36 
  -3  -2   8   34.36    1.38 
  -3  -2   8   37.55    1.15 
  -3   2   8   38.30    1.27 
  -3   2   8   38.41    1.30 
  -3   2   8   37.53    1.27 
  -3   2   8   37.27    1.34 
  -2  -2   8    7.77    0.30 
  -2  -2   8    7.33    0.45 
  -2  -2   8    7.80    0.28 
  -2  -2   8    7.17    0.43 
   2  -2  -8    7.25    0.38 
  -2   2   8    7.92    0.43 
  -2   2   8    7.54    0.35 
  -2   2   8    7.47    0.36 
  -2   2   8    7.33    0.40 
  -1  -2   8    3.65    0.31 
  -1  -2   8    3.40    0.16 
   1  -2  -8    3.60    0.25 
  -1  -2   8    3.95    0.19 
  -1   2   8    3.71    0.26 
  -1   2   8    3.25    0.23 
  -1   2   8    3.78    0.22 
  -1   2   8    3.47    0.27 
   1   2  -8    3.36    0.28 
   0  -2  -8  184.71    5.55 
   0  -2   8  186.22    5.42 
   0  -2  -8  197.03    5.64 
   0  -2   8  178.52    5.44 
   0  -2   8  193.50    5.80 
   0   2   8  196.16    5.57 
   0   2  -8  185.24    5.77 
   0   2   8  193.93    5.66 
   0   2   8  190.45    5.76 
   1  -2   8   53.92    1.91 
  -1  -2  -8   55.31    1.79 
  -1  -2  -8   54.53    1.79 
   1  -2   8   58.43    1.69 
   1  -2   8   56.65    1.66 
   1   2   8   55.46    1.81 
  -1   2  -8   54.86    1.91 
   1   2   8   58.52    1.79 
   1   2   8   55.10    1.84 
   2  -2   8   34.21    1.08 
   2  -2   8   35.18    1.32 
  -2  -2  -8   33.59    1.19 
   2  -2   8   35.44    1.10 
  -2  -2  -8   33.32    1.18 
   2   2   8   34.11    1.17 
  -2   2  -8   34.35    1.30 
   2   2   8   34.30    1.22 
   2   2   8   35.75    1.21 
   3  -2   8   54.09    1.65 
  -3  -2  -8   53.13    1.79 
   3  -2   8   54.56    1.73 
  -3  -2  -8   53.72    1.75 
  -3   2  -8   54.60    1.90 
   3   2   8   52.67    1.79 
   3   2   8   53.36    1.79 
   3   2   8   55.52    1.74 
  -4  -2  -8    0.31    0.12 
  -4  -2  -8    0.48    0.13 
   4  -2   8    0.84    0.14 
   4  -2   8    0.36    0.10 
  -4   2  -8    0.42    0.17 
   4   2   8    0.34    0.13 
   4   2   8    0.32    0.11 
   4   2   8    0.45    0.13 
   5  -2   8    4.98    0.31 
  -5  -2  -8    4.23    0.34 
   5  -2   8    4.08    0.27 
  -5  -2  -8    4.50    0.32 
   5   2   8    4.11    0.32 
  -5   2  -8    4.24    0.42 
   5   2   8    4.45    0.30 
   5   2   8    4.58    0.32 
   6  -2   8  109.12    3.40 
  -6  -2  -8  106.36    3.32 
   6  -2   8  103.13    3.25 
  -6  -2  -8  106.44    3.47 
   6   2   8  108.89    3.42 
  -6   2  -8  107.75    3.54 
   6   2   8  109.64    3.29 
   7  -2   8    0.65    0.19 
  -7  -2  -8    0.80    0.20 
  -7  -2  -8    0.96    0.19 
   7  -2   8    0.53    0.15 
   7   2   8    0.60    0.17 
  -7   2  -8    0.55    0.19 
   7   2   8    0.85    0.18 
   8  -2   8    6.33    0.46 
   8  -2   8    5.74    0.40 
  -8  -2  -8    6.91    0.50 
  -8  -2  -8    6.54    0.42 
   8   2   8    5.75    0.42 
   8   2   8    6.61    0.41 
  -8   2  -8    5.99    0.50 
  -9  -2  -8   13.81    0.78 
   9  -2   8   14.61    0.74 
  -9  -2  -8   13.00    0.67 
   9  -2   8   13.24    0.67 
   9   2   8   13.82    0.67 
   9   2   8   14.76    0.72 
  -9   2  -8   13.24    0.81 
  10  -2   8   65.15    2.21 
  10  -2   8   67.90    2.34 
 -10  -2  -8   65.58    2.41 
 -10  -2  -8   64.76    2.21 
 -10   2  -8   63.19    2.44 
  10   2   8   66.21    2.20 
  10   2   8   63.43    2.28 
 -11  -2  -8    7.89    0.53 
  11  -2   8    8.81    0.57 
 -11  -2  -8    8.49    0.64 
  11  -2   8    9.07    0.62 
  11   2   8    7.74    0.56 
  12  -2   8    4.65    0.53 
  12  -2   8    4.89    0.49 
  12   2   8    4.32    0.48 
  13  -2   8    6.22    0.52 
  13  -2   8    5.57    0.60 
  13   2   8    6.74    0.56 
  14  -2   8    4.05    0.54 
  14  -2   8    3.44    0.46 
  14   2   8    3.09    0.45 
  15  -2   8   -0.02    0.24 
  15  -2   8    0.43    0.24 
  15   2   8    0.08    0.22 
  16  -2   8    1.02    0.31 
  16  -2   8    1.58    0.43 
  16   2   8    1.72    0.38 
  17  -3  -8    8.74    0.73 
 -17  -3   8    9.22    0.73 
 -16  -3   8    2.73    0.44 
  16  -3  -8    2.14    0.41 
 -15  -3   8    1.48    0.32 
  15  -3  -8    1.21    0.36 
 -14  -3   8    1.47    0.31 
  14  -3  -8    1.70    0.37 
 -13  -3   8    0.70    0.22 
  13  -3  -8    0.80    0.28 
  13  -3  -8    0.49    0.21 
 -13   3   8    0.87    0.29 
 -12  -3   8    3.44    0.39 
  12  -3  -8    3.17    0.42 
  12  -3  -8    2.30    0.33 
 -12   3   8    2.64    0.36 
 -12   3   8    2.39    0.41 
 -11  -3   8    5.64    0.42 
  11  -3  -8    5.51    0.44 
 -11   3   8    4.98    0.48 
 -11   3   8    4.30    0.50 
 -10  -3   8    0.10    0.17 
 -10  -3   8    0.04    0.10 
  10  -3  -8   -0.11    0.13 
 -10   3   8    0.14    0.13 
 -10   3   8   -0.06    0.13 
  -9  -3   8    0.34    0.13 
   9  -3  -8    0.34    0.17 
  -9  -3   8    0.04    0.13 
  -9   3   8    0.20    0.13 
  -9   3   8    0.34    0.15 
  -8  -3   8    1.55    0.21 
   8  -3  -8    1.51    0.23 
   8  -3  -8    1.27    0.23 
  -8  -3   8    1.89    0.33 
  -8   3   8    1.64    0.26 
  -8   3   8    2.03    0.29 
  -8   3   8    1.62    0.24 
   7  -3  -8   22.53    0.94 
  -7  -3   8   25.22    1.11 
  -7  -3   8   22.94    0.85 
   7  -3  -8   24.04    0.94 
  -7   3   8   23.28    0.92 
  -7   3   8   22.94    1.01 
   6  -3  -8    2.38    0.25 
   6  -3  -8    2.65    0.28 
  -6  -3   8    2.65    0.36 
  -6  -3   8    2.27    0.18 
  -6   3   8    2.05    0.25 
  -6   3   8    2.03    0.29 
  -6   3   8    2.44    0.27 
  -5  -3   8    0.38    0.07 
   5  -3  -8    0.44    0.11 
   5  -3  -8    0.53    0.14 
  -5  -3   8    0.92    0.20 
  -5  -3   8    0.44    0.08 
  -5   3   8    0.86    0.19 
  -5   3   8    0.29    0.10 
  -5   3   8    0.48    0.12 
   4  -3  -8   38.10    1.51 
  -4  -3   8   46.15    1.36 
  -4  -3   8   46.92    1.69 
  -4  -3   8   48.64    1.37 
  -4   3   8   47.94    1.51 
  -4   3   8   49.73    1.70 
  -4   3   8   47.50    1.54 
  -4   3   8   45.08    1.52 
   3  -3  -8   47.10    1.59 
  -3  -3   8   47.92    1.72 
  -3   3   8   49.55    1.56 
  -3   3   8   48.84    1.54 
  -3   3   8   47.85    1.59 
   2  -3  -8    1.54    0.20 
  -2  -3   8    1.42    0.23 
  -2   3   8    1.53    0.21 
  -2   3   8    1.58    0.14 
  -2   3   8    1.18    0.17 
  -2   3   8    1.51    0.13 
  -1  -3   8    1.51    0.23
[truncated: 5,964,114 more chars]
